# Supplementary material for: Molecular evolution of the MAGUK family in metazoan genomes
Source: BMC Evol Biol. 2007 Aug 2;7:129. doi: 10.1186/1471-2148-7-129 (PMC1978500; doi:10.1186/1471-2148-7-129)
Supplement: Additional file 1 — Protein domain dataset. Excel file that contains all sequences used and their corresponding accession numbers. [file 1471-2148-7-129-S1.xls]

## Sheet: DLG1
					SAP 97 L27
ORGANISM		Acc. Nr.	Notes		supporting ESTs	Aa	DNA
Oscarella carmela		***				not found
Hydra magnipapillata		***				not found
Strongylocentrotus purpuratus		***				not found
ciona intestinalis		***			BW353404	DAERALALLQQYHVKLTKPGDMALRGALEKVMDIFRSELFHALLDIQEYYEVTLIEAFQRI
homo sapiens		NM_004087				DTQRALHLLEEYRSKLSQTEDRQLRSSIERVINIFQSNLFQALIDIQEFYEVTLLDNPKCI	gatacccagagagcattgcaccttttggaggaatatcgttcaaaactaagccaaactgaagacagacagctcagaagttccatagaacgggttattaacatatttcagagcaacctctttcaggctttaatagatattcaagaattttatgaagtgaccttactggataatccaaaatgtata
Branchiostoma		***				not found
Leucoraja erinacea		***				not found
danio rerio		NM_199526				DAQRALQLLEEYQTKLSQTGDPHLRLSIERVINIFKSTLFQALVDIQEYYEVSLQDTEDKP	gatgctcagcgggcactgcagcttttggaggaataccaaactaaactcagtcagactggagatcctcatctcagactgtcaatcgagagggtcataaacatatttaagagtacacttttccaggctcttgtagacatccaggaatattatgaagtgagccttcaggatactgaggataaaccc
c. elegans		C25F6.2 (Wormbase Gene ID)				KAHKAIENVEDYCQTLTRHGNEELRTNLERVITTFKSNLMHSLLDIHDLYEQTLLSERKSD	AAAGCGCATAAAGCGATAGAAAATGTGGAGGACTACTGCCAGACACTGACAAGACACGGCAATGAGGAGCTACGCACAAACCTGGAACGAGTTATCACCACATTCAAATCAAACCTGATGCATTCGTTGCTCGACATTCACGATCTGTACGAGCAGACGCTGCTCAGCGAGCGAAAATCAGAT
drosophila melanogaster		CG1725 (flybase gene ID)				EAHRALELLEDYHARLSEPQDRALRIAIERVIRIFKSRLFQALLDIQEFYELTLLDDSKSI	GAAGCTCATCGGGCTCTCGAGCTGCTCGAGGACTACCACGCGAGACTTTCGGAGCCGCAGGATCGGGCGCTGCGTATTGCAATCGAACGCGTTATACGCATATTTAAATCTCGCTTGTTTCAAGCGCTGTTAGATATACAAGAATTCTATGAATTGACATTATTGGATGACTCGAAGAGCATA
xenopus tropicalis		CR942446				DTQRALTLLEEYRCKLHQTEDKQLRKSIERVIGIFQSNLFQALIDIQEFYEVTLLDNPKSS	gatactcagcgtgcattgacccttctggaagaataccgctgcaaacttcaccaaactgaagacaaacaactcaggaaatctattgagcgtgtaattggcatctttcagagcaatcttttccaagctcttatagatatacaggaattttatgaagtgaccttactggacaaccctaaatctagt
gallus gallus		blast	ENSGALG00000006908 (ensembl gene)		BU445294	DTQRALRLLQEYRSKLSQAEDRQLRNSIERVIGIFQSNLFQALIDIQEFYEVTLLDNPKCI	GATACCCAGCGCGCCCTGCGCCTCCTGCAGGAGTACCGCTCCAAGCTGAGCCAGGCGGAGGACCGGCAGCTGCGGAACTCCATCGAGCGGGTCATCGGCATCTTCCAGAGCAACCTTTTCCAGGCGCTGATCGCTCTAGATATTCAAGAATTTTATGAAGTGACCTTACTTGACAATCCAAAATGCATC
tetraodon		blast	Un_random 91799176 to 91799307 (-) and Un_random 91799034 to 91799075 (-)		-	DAQRALILLEGYQTKLHRTEDQQLRHSIQRVINIFQSNLFQALIDIQEFYEVTLLDSQ	GATGCCCAGCGAGCTCTGATCCTCCTGGAGGGCTACCAGACCAAACTCCATCGTACGGAGGACCAGCAGCTCAGACACTCCATCCAAAGGGTCATCAACATCTTCCAGAGCAACCTGTTCCAGGCTCTCATAGACATCCAGGAGTTCTACGAGGTCACCCTCCTGGACAGCCAG
mus musculus		U93309				DTQRALHLLEEYRSKLSQTEDRQLRSSIERVINIFQSNLFQALIDIQEFYEVTLLDNPKCV	gatacccagagagcattgcatctgttggaagaatatcgatcgaaactaagccaaactgaagacagacaactcagaagttccatagagcgggttattaacatatttcagagcaacctctttcaggctttaatagatattcaagaattttatgaagtgaccttacttgataatccaaaatgtgtg
					SAP 97 PDZ 1
ORGANISM		Acc. Nr.	Notes		supporting ESTs	Aa	DNA
Oscarella carmela		***				not found
Hydra magnipapillata		***	blasthits for TAX-15			not found
Strongylocentrotus purpuratus		***				not found
ciona intestinalis		***			BW275576	AGLGFSIAGGRDNPLEPQDGSIYITKIIPGGAAAADGRLRAGNAIMAVNNVDTSNVCHADAVNALKMAGSTVVLRIRRSL
homo sapiens		NM_004087				SGLGFSIAGGTDNPHIGDDSSIFITKIITGGAAAQDGRLRVNDCILQVNEVDVRDVTHSKAVEALKEAGSIVRLYVKRRK	tcagggcttggtttcagcattgcaggaggtacggacaacccacacattggagatgactcaagtattttcattaccaaaattatcacagggggagcagccgcccaagatggaagattgcgggtcaatgactgtatattacaagtaaatgaagtagatgttcgtgatgtaacacatagcaaagcagttgaagcgttgaaagaagcagggtctattgtacgcttgtatgtaaaaagaaggaaa
Branchiostoma		***				not found
Leucoraja erinacea		***				not found
danio rerio		NM_199526				SGLGFSIAGGTDNPHIGEDPSIFITKIIPGGAAAQDGRLRVNDCILRVNDVDVRDVTHSNAVEALKEAGCIVRLYVRRRK	tcgggcctgggtttcagtattgcaggcggtaccgataacccccacatcggcgaggacccaagcatctttatcaccaagatcatcccaggaggagcagccgcacaggacggcagactcagagtgaatgactgtatactgcgggtgaatgatgtagatgtgagagacgtaactcacagtaatgccgtggaggcgctgaaggaggcaggctgcattgtcagactgtacgtcagaagaagaaaa
c. elegans		C25F6.2 (Wormbase Gene ID)				TGLGFSITGGMDQPTEDGDTSIYVTNIIEGGAALADGRMRKNDIITAVNNTNCENVKHEVAVNALKSSGNVVSLSLKRRK	ACCGGCCTTGGATTCTCGATTACTGGAGGTATGGACCAACCAACAGAAGACGGAGATACTTCTATCTATGTCACCAATATTATTGAAGGAGGTGCCGCACTTGCTGATGGGCGTATGAGAAAGAATGATATTATCACTGCAGTCAACAATACAAACTGTGAAAATGTGAAGCATGAGGTTGCAGTCAACGCATTGAAAAGCTCCGGAAACGTTGTTTCGTTGAGTTTGAAACGGCGTAAA
drosophila melanogaster		CG1725 (flybase gene ID)				SGLGFSIAGGTDNPHIGTDTSIYITKLISGGAAAADGRLSINDIIVSVNDVSVVDVPHASAVDALKKAGNVVKLHVKRKR	TCCGGATTGGGCTTTTCCATTGCCGGCGGTACGGATAATCCGCACATCGGCACCGACACCTCCATCTACATCACCAAGCTCATTTCCGGTGGAGCAGCTGCCGCCGATGGACGTCTGAGCATCAACGATATCATCGTATCGGTGAACGATGTGTCCGTGGTGGATGTGCCACATGCCTCCGCCGTGGATGCCCTCAAGAAGGCGGGCAATGTTGTTAAGCTGCATGTGAAGCGAAAACGT
xenopus tropicalis		CR942446				SGLGFSIAGGTDNPHIGDDISIFITKIISGGAAAQDGRLRVNDCILRVNEVDVHDVTHSKAVEALKEAGSIVRLYVRRRK	tcaggacttggctttagcattgcaggtggcacagataacccacacataggagatgatataagtatttttataacaaaaataatttctggaggagcagcagcacaagatggaagattacgggttaatgattgcatattacgggtgaatgaagtggacgtacatgatgtgacacacagcaaagccgttgaggcgttaaaagaggcaggatctattgtccgtctgtacgtcagaaggagaaag
gallus gallus		blast	ENSGALG00000006908 (ensembl gene)		BI067971	SGLGFSIAGGTDNPHIGDDSSIFITKIIAGGAAAQDGRLRVNDCILRVNEVDVRDVTHSKAVEALKEAGSIVRLYVKRRK	TCAGGACTTGGCTTTAGCATTGCAGGTGGCACAGACAACCCACATATTGGGGATGATTCAAGTATTTTCATTACCAAAATTATAGCTGGAGGTGCAGCTGCACAGGATGGAAGATTACGGGTTAATGATTGTATTCTACGAGTAAATGAGGTTGATGTTCGTGATGTGACACACAGCAAAGCAGTTGAAGCATTAAAAGAAGCGGGATCAATTGTACGATTGTATGTCAAAAGAAGAAAA
tetraodon		GSTENG00033536001 (Genoscope pred gene ID)			-	SGLGFSIAGGTDNPHIGDDPSIFITKIIPGGAAAQNGRLRVNDCIVRVNDTDVRDVTHSGAVEALKEAGGLVRLCIRRRK	TCAGGTCTGGGGTTCAGTATCGCAGGTGGCACTGATAATCCTCACATCGGGGATGACCCTTCTATCTTCATCACAAAGATTATACCTGGAGGGGCTGCAGCCCAGAACGGGCGACTCAGGGTGAATGACTGTATTGTCCGGGTAAATGACACAGACGTCAGAGATGTGACCCACAGTGGAGCGGTGGAAGCCCTAAAGGAGGCCGGAGGTCTGGTCAGACTGTGTATACGACGCAGGAAG
mus musculus		U93309				SGLGFSIAGGTDNPHIGDDSSIFITKIITGGRAAQDGRLRVNDCVLRVNEADVRDVTHSKAVEALKEAGSIVRLYVKRRK	Tcgggtcttggtttcagcattgcaggaggtacagacaacccacacattggagatgactcaagtattttcatcaccaaaattatcacaggcggacgggctgcccaggatggaagattgcgggtaaatgactgtgtactgagagtaaatgaagcagacgttcgtgatgtaacccacagcaaagcagtggaggcattaaaagaagctggatctattgtgcgattgtatgtgaaaaggcggaag
					SAP 97 PDZ 2
ORGANISM		Acc. Nr.	Notes		supporting ESTs	Aa	DNA
Oscarella carmela		***	blasthits for activin receptor			not found
Hydra magnipapillata		blast			CX835680	TGLGFTIAGGIDNQHIPGDNGIFVTKIIPGGAAQKDGQMQVDDKILMVNDTDLQNTSHENAVLVLKSTNQSVKIKIARMA
Strongylocentrotus purpuratus		***	blasthits for activin receptor			not found
ciona intestinalis		blast			BW275576	KGLGFSIAGGIGNQHIPGDNSIYVTKVIEGGAAEADGVLQVGDKIISVDGISVLDLSHEAAVSIL
homo sapiens		NM_004087				KGLGFSIAGGVGNQHIPGDNSIYVTKIIEGGAAHKDGKLQIGDKLLAVNNVCLEEVTHEEAVTALKNTSDFVYLKVAKPT	aaaggtcttgggtttagcattgctggaggtgttggaaatcagcatattcctggggataatagcatctatgtaaccaaaataattgaaggaggtgcagcacataaggatggcaaacttcagattggagataaacttttagcagtgaataacgtatgtttagaagaagttactcatgaagaagcagtaactgccttaaagaacacatctgattttgtttatttgaaagtggcaaaacccaca
Branchiostoma		***				not found
Leucoraja erinacea		***				not found
danio rerio		NM_199526				KGLGFSIAGGVGNQHIPGDNSIYITKIIEGGAAHKDGRLQIGDKLLAVNAVCLEEVTHEDAVAALKNTPDVVYLKVAKPT	aaaggtctaggtttcagtatagcaggaggtgttgggaaccaacatattcctggggacaacagtatttatatcaccaaaatcattgaaggaggagctgcccataaagatggaaggttacagattggggataaactgttggctgtgaatgctgtttgccttgaagaggtcactcatgaagatgccgtggctgccttgaaaaacacccctgatgttgtctatttaaaagtggcgaaacccact
c. elegans		C25F6.2 (Wormbase Gene ID)				RGLGFSIAGGQGNEHVKGDTDIYVTKIIEEGAAELDGRLRVGDKILEVDHHSLINTTHENAVNVLKNTGNRVRLLIQQGT	CGTGGACTTGGTTTCTCTATTGCTGGTGGTCAAGGAAACGAGCACGTTAAAGGAGATACCGATATCTATGTGACGAAAATCATTGAGGAGGGAGCAGCTGAATTAGACGGAAGATTAAGAGTCGGAGATAAGATTCTTGAAGTTGATCATCACTCTTTGATTAACACGACTCATGAAAATGCGGTCAATGTTCTCAAAAACACTGGAAATCGTGTTCGACTTCTTATTCAGCAAGGAACT
drosophila melanogaster		CG1725 (flybase gene ID)				KGLGFSIAGGIGNQHIPGDNGIYVTKLMDGGAAQVDGRLSIGDKLIAVRTNGSEKNLENVTHELAVATLKSITDKVTLIIGKTQ	AAGGGACTGGGCTTCTCAATTGCCGGCGGCATTGGCAACCAGCACATCCCCGGCGACAATGGCATCTATGTGACCAAGTTGATGGACGGCGGAGCAGCGCAGGTGGACGGACGTCTCTCCATCGGAGATAAGCTGATTGCAGTGCGCACCAACGGGAGCGAGAAGAACCTGGAGAACGTAACGCACGAACTGGCGGTGGCCACGTTGAAATCGATCACCGACAAGGTGACGCTGATCATTGGAAAGACACAG
xenopus tropicalis		CR942446				KGLGFSIAGGVGNQHIPGDNSIYVTKIIEGGAAHKDGRLQIGDKLLAVNTVCLEEVSHEDAVTALKNTSDFVNLKVAKPT	aaaggtcttgggttcagtatagctggcggtgtaggaaatcagcacatacctggagataacagcatttacgtaactaaaatcattgaaggtggggcagctcacaaagatggaaggcttcaaattggggacaaacttctagcagtgaacaccgtgtgcctggaagaagtaagtcatgaagatgctgtgactgctttgaaaaatacatcagattttgttaatttgaaagtggcaaaaccaaca
gallus gallus		blast	ENSGALG00000006908 (ensembl gene)		AJ445424	AGLGFSIAGGVGNQHIPGDNSIYVTKIIEGGAAHKDGKLQIGDKLLAVNSVCLEEVTHEEAVTALKNTSDFVYLKVAKPT	GCAGGTCTTGGTTTCAGTATTGCTGGTGGTGTAGGAAATCAGCATATACCTGGAGACAACAGCATCTATGTAACCAAAATCATTGAAGGAGGGGCAGCCCACAAAGATGGAAAACTTCAAATTGGTGACAAACTTTTAGCTGTGAATAGTGTTTGCTTAGAAGAAGTTACTCATGAAGAAGCAGTGACTGCCTTAAAAAACACTTCTGACTTTGTTTATCTGAAAGTTGCAAAACCCACC
tetraodon		GSTENG00033536001 (Genoscope pred gene ID)			-	KGLGFSIAGGVGNQHVPGDNSIYVTKIIEGGAAHKDGRLQIGDKLVAVNGSCLEEVTHEDAVAALKSTPDVVYLRVAKHT	AAAGGTTTAGGGTTTAGTATAGCAGGTGGAGTTGGAAACCAACATGTCCCAGGCGATAACAGCATTTACGTGACAAAGATCATTGAGGGAGGAGCTGCACACAAAGACGGACGGCTACAGATAGGCGACAAACTTGTCGCTGTGAATGGCTCCTGTTTGGAGGAGGTAACTCATGAGGACGCCGTGGCCGCCCTGAAGTCCACTCCTGATGTTGTCTACCTGCGCGTGGCCAAACACACA
mus musculus		U93309				KGLGFSIAGGIGNQHIPGDNSIYVTKIIEGGAAHKDGKLQIGDKLLAVNSVCLEEVTHEEAVTALKNTSDFVYLKVAKPT	Aaggtcttgggttcagcattgctggaggtattggaaatcagcacattcctggtgataacagcatctatgtaaccaaaataattgaaggaggtgcagcacacaaggatggcaagcttcagattggagataagcttctagcagtgaacagtgtgtgtttagaagaagttactcatgaagaagcagtgactgccttaaagaatacatctgattttgtttatttgaaagtggcaaaaccaaca
					SAP 97 PDZ 3
ORGANISM		Acc. Nr.	Notes		supporting ESTs	Aa	DNA
Oscarella carmela		***	blasthits for activin receptor			not found
Hydra magnipapillata		blast	partial		CV464924	SGLGFNIVGGEDGEGIFISFNLAGGPADLSGHVKLGDQLLMVNDIDIVTATH
Strongylocentrotus purpuratus		***	blasthits for activin receptor			not found
ciona intestinalis		blast			BW345989	VGLGFNIVGGDGSEGIFISYILAGGTADVSGELFRGDQLLSVNGIDLTKATHEEAAHALKSADKVVTIGAQYKP
homo sapiens		NM_004087				TGLGFNIVGGEDGEGIFISFILAGGPADLSGELRKGDRIISVNSVDLRAASHEQAAAALKNAGQAVTIVAQYRP	acgggccttggtttcaacattgtaggaggagaagatggagaaggaatatttatttcctttatcttagccggaggacctgctgatctaagtggagagctcagaaaaggagatcgtattatatcggtaaacagtgttgacctcagagctgctagtcatgagcaggcagcagctgcattgaaaaatgctggccaggctgtcacaattgttgcacaatatcgacct
Branchiostoma		blast	partial		BW801863	TGLGFNIVGGEDGEGIFISFILAGGVADLXGELRRGDQILSVNGEDLSTATHEEAAAALKGAG
Leucoraja erinacea		***				not found
danio rerio		NM_199526				TGLGFNIVGGEDGEGIFISFILAGGPADLCGELRKGDRIVSVNGVDLRSATHEQAAAALKNAGQTVTIIAQYRP	acgggactaggcttcaacattgtaggaggagaggacggagagggaatcttcatctccttcattttagcaggagggcctgcagacctgtgtggagaactgaggaaaggagaccgtatcgtctctgtaaatggagtggacctccgcagtgcgacgcatgagcaggcggccgcagcactgaagaacgctggacagacggtcactatcattgctcaatacagacct
c. elegans		C25F6.2 (Wormbase Gene ID)				NGLGFNIVGGEDNEPIYISFVLPGGVADLSGNVKTGDVLLEVNGVVLRNATHKEAAEALRNAGNPVYLTLQYRP	AATGGACTTGGATTCAACATTGTTGGCGGAGAAGACAATGAGCCCATCTACATCAGTTTTGTTCTCCCAGGAGGTGTTGCTGATCTTAGTGGAAACGTGAAGACTGGAGACGTTCTTCTTGAAGTGAACGGAGTTGTTTTGAGAAATGCAACCCATAAGGAAGCAGCTGAAGCATTGAGAAACGCTGGAAATCCCGTTTATCTCACTCTTCAGTACAGACCA
drosophila melanogaster		CG1725 (flybase gene ID)				QGLGFNIVGGEDGQGIYVSFILAGGPADLGSELKRGDQLLSVNNVNLTHATHEEAAQALKTSGGVVTLLAQYRP	CAGGGCCTGGGCTTCAATATCGTTGGCGGCGAGGATGGCCAGGGTATCTATGTGTCCTTCATCCTGGCCGGCGGCCCAGCGGATCTCGGGTCGGAGTTGAAGCGTGGCGACCAGCTGCTCAGCGTGAACAATGTCAATCTCACGCACGCCACCCACGAAGAGGCAGCCCAGGCGCTCAAGACTTCTGGCGGTGTGGTGACCCTGTTGGCGCAGTACCGCCCA
xenopus tropicalis		CR942446				TGLGFNIVGGEDGEGIFISFILAGGPADLSGELQKGDRIMSVNGVDLKSATHEQAAAALKNAGQTVTIVAQYRP	acaggacttggcttcaacattgttggtggtgaagatggagagggtattttcatatcctttatactcgctggaggtccggctgatctgagtggagaactccagaaaggggatcgcattatgtctgtgaatggagttgacctaaaatctgccactcatgagcaggcagcagcagccttgaagaatgctggccagacagtaaccattgttgcgcaataccgtcca
gallus gallus		blast	ENSGALG00000006908 (ensembl gene)		BU141006	TGLGFNIVGGEDGEGIFISFILAGGPADLSGELRKGDRIISVNGVDLKAATHEQAATALKNAGQAVTIVAQYRP	ACGGGTCTTGGTTTCAACATTGTTGGAGGAGAAGATGGAGAAGGAATTTTCATCTCCTTCATCCTTGCAGGAGGACCAGCTGACCTCAGTGGAGAACTTAGGAAAGGCGATCGTATAATTTCTGTAAATGGAGTTGACCTGAAGGCAGCAACCCATGAACAAGCAGCAACAGCTTTGAAGAATGCAGGCCAAGCAGTAACTATTGTGGCTCAGTACCGTCCA
tetraodon		***				not found
mus musculus		U93309				TGLGFNIVAGEDGEGIFISFILAGGPADLSGELRKGDRIISVNSVDLRAASHEQAAAALKNAGQAVTIVAQYRP	Aaggtcttgggttcagcattgctggaggtattggaaatcagcacattcctggtgataacagcatctatgtaaccaaaataattgaaggaggtgcagcacacaaggatggcaagcttcagattggagataagcttctagcagtgaacagtgtgtgtttagaagaagttactcatgaagaagcagtgactgccttaaagaatacatctgattttgtttatttgaaagtggcaaaaccaaca
					SAP 97 SH3
ORGANISM		Acc. Nr.	Notes		supporting ESTs	Aa	DNA
Hydra magnipapillata		blast			CN629741	LYVRTLFNYDKTKDSGLPSQGLSFSYGDILHVTNASDDEWWQAYRLNAAGEEEELGVIPSKRRVERK
Strongylocentrotus purpuratus		***				not found
ciona intestinalis		blast			BW278090	LYVRSLFEYDSYRDSGLPSKGLSFRYGDILHVVNASDDEWWQAXRVEGGRDSEEFGVIPAKQRVERK
Oscarella carmela		blast			EC367147	SGLPSTGLSFQHGDILHVVNASDDEWWQARRIGPDGHEDGQGVIPSKKRVERR
homo sapiens		NM_004087				LYVRALFDYDKTKDSGLPSQGLNFKFGDILHVINASDDEWWQARQVTPDGESDEVGVIPSKRRVEKK	ctctatgtcagagccctttttgattatgacaagactaaagacagtgggcttcccagtcagggactgaacttcaaatttggagatatcctccatgttattaatgcttctgatgatgaatggtggcaagccaggcaggttacaccagatggtgagagcgatgaggtcggagtgattcccagtaaacgcagagttgagaagaaa
Branchiostoma		***				not found
Leucoraja erinacea		***				not found
danio rerio		NM_199526			EE202622	LYVRALFDYERAKDSGLPSQGLSFRYGDILHVINASDDEWWQARRVTPEGDSEEMGVIPSKRRVERK
c. elegans		C25F6.2 (Wormbase Gene ID)				EYVRALFDYDPSRENSVAPHRSMGFNYGDILHIINSSDDEWWTARKVHENGEETAEGVIPSKKRVEKR	GAATATGTTAGAGCACTTTTCGATTATGATCCATCACGTGAAAACTCTGTTGCTCCCCATAGATCAATGGGATTTAACTATGGTGACATCCTACATATCATCAACTCATCTGACGATGAATGGTGGACAGCTAGAAAAGTTCACGAAAACGGAGAAGAAACAGCTGAAGGAGTGATTCCATCAAAGAAACGTGTCGAGAAGAGA
drosophila melanogaster		CG1725 (flybase gene ID)				LYVRALFDYDPNRDDGLPSRGLPFKHGDILHVTNASDDEWWQARRVLGDNEDEQIGIVPSKRRWERK	CTGTATGTGCGCGCCCTGTTTGACTACGATCCGAATCGGGATGATGGATTGCCCTCGCGAGGATTGCCCTTTAAGCACGGCGATATCCTGCACGTGACCAATGCCTCCGACGATGAATGGTGGCAGGCACGACGAGTTCTCGGCGACAACGAGGACGAGCAAATCGGTATTGTACCATCGAAAAGGCGTTGGGAGCGCAAA
xenopus tropicalis		CR942446				LYVRALFDYDKTKDSGLPSQGLNFKFGDILHVVNASDDEWWQARQVTADGESEEIGVIPSKRRVEKK	ttatatgtcagggctctttttgattatgataagacaaaagacagtggcctcccaagccaaggacttaattttaaatttggagatatactgcacgttgttaatgcctctgatgatgaatggtggcaagcacgccaagttacagcagatggagaaagcgaggaaattggagtcattccaagcaagcgcagagttgaaaagaaa
gallus gallus		blast	ENSGALG00000006908 (ensembl gene)		BU354012	LYVRAMFDYDKSKDSGLPSQGLSFKYGDILHVINASDDEWWQARRVTLEGDSEEMGVIPSKRRVERK
tetraodon		***				not found
mus musculus		U93309				LYVRALFDYDKTKDSGLPSQGLNFRFGDILHVINASDDEWWQARQVTPDGESDEVGVIPSKRRAEKK	Ctctatgtcagagccctctttgattatgacaagactaaggacagcgggcttcccagtcaaggactgaacttccgctttggagacatcctccatgtcatcaatgcttctgacgacgagtggtggcaagccaggcaggtcaccccagacggggagagtgacgaagtcggagtgattcctagtaaacgaagagctgagaagaag
					SAP 97 GK
ORGANISM		Acc. Nr.	Notes		supporting ESTs	Aa	DNA
Hydra vulgaris		***				not found
Strongylocentrotus purpuratus		blast			DN585505	YTRPVIILGPGKDRINDDLISEMPDEFGSCVPHTTRARRPHEVDGRDYHFVESREQMEKDIQNHLFIEAGQYNENLYGTSVASVKEVSEKGKHCILDVSGNAIKRLQVAQLYPIAIFLKPKSVESIVEMNRRVSEDQARKTYERALKLEQEFLEYFTAIILGDTIDDIYQQSKEIIHGTS
ciona intestinalis		blast			BW265414	YTRPVVILGPFKDRINDDLIAEYADKFGSCVPHTTRERRDNEEDGRDYHFVESREKMELDIQNHFFIEAGQYNENLYGTSVQSVKDVAEKNKHCILDVSGNAIKRLQVAGLWPIAIFIRPKSVEWLMELNKRLVEEQARKIFERATKQEQEFGEYFTAVVQGDTIDDLYENVKGVIKEQS
Oscarella carmela		blast	partial		EC367147	YTRPVIVLGPVKDRINDDLIQEYPERFGSCVPHTTRPARDYEADSRDYYFVSREDMEKGIQNHEFIEAGPV
Hydra magnipapillata		blast	partial		DT618513	YTRPVIILGPLKDRLNDDLIQEFPEEFGSCVPHTTRPPRDHEVDGRDYHFVTSREKMEEDIANHLFIEAG
Lymnaea stagnalis		***				not found
homo sapiens		NM_004087				YTRPVIILGPMKDRINDDLISEFPDKFGSCVPHTTRPKRDYEVDGRDYHFVTSREQMEKDIQEHKFIEAGQYNNHLYGTSVQSVREVAGKGKHCILDVSGNAIKRLQIAQLYPISIFIKPKSMENIMEMNKRLTEEQARKTFERAMKLEQEFTEHFTAIVQGDTLEDIYNQVKQIIEEQS	tatactcgaccagtgatcatattgggacctatgaaagacaggataaatgatgacttgatctcagaatttcctgacaaatttggatcctgtgttcctcatacaactagaccaaaacgagattatgaggtagatggaagagattatcattttgtgacttcaagagagcagatggaaaaagatatccaggaacataaattcattgaagctggccagtataacaatcatctatatggaacaagtgttcagtctgtacgagaagtagcaggaaagggcaaacactgtatccttgatgtgtctggaaatgccataaagagattacagattgcacagctttaccctatctccatttttattaaacccaaatccatggaaaatatcatggaaatgaataagcgtcta…
Branchiostoma		blast			CF919432	YTRPVIILGPLKDRVNDDLISEFPDKFGSCVPHTTRSKREYEVDGRDYHFVGSREQMERDIQNHLFIEAGQYNDNLYGTSVASVKEVADKGKHCILDVSGNAIKRLQVAQLFPVAIFIKPKSIESIMEMNKRITEEQARKTYERAQKLEQEFAEYFTAIVQGDTIDEIYDKVKGVIQDNS
Leucoraja erinacea		blast			DT045297	YSRPVIILGPMKDRINDDLISEFPDKFGSCVPHTTRPKRDYEVDGRDYHFVTSREQMEKDIQDHKFIEAGQYNNHLYGTSVQSVREVAEKGKHCILDVSGNAIKRLQIAQLHPIAIFIKPKSVENIMEMNKRLTADQARKTFDRAIKLELEFTEHFTSIVQGNVLEEIYTQVIQIIEEQS
danio rerio		NM_199526				YSRPVIILGPMKDRINDDLISEFPDKFGSCVPHTTRPKRDYEVDGRDYHFVNSREQMEKDIQDHKFIEAGQYNNHLYGTSVQSVREVAEKGKHCILDVSGNAIKRLQLAQLYPIAVFIKPKSVENILEMNKRLMEEQGRKTYDRAMKLEQEFLEHFTAIVQGDTLEEIYNQVKQIIEEQS	tacagtcgtccagtcatcatccttggacccatgaaagacagaatcaacgatgatctcatctccgagtttccagacaaatttggatcatgtgttccccacacaactagaccaaagcgggactacgaggtcgatggcagagactaccattttgtgaattcacgggagcagatggaaaaagacattcaggatcacaagttcatcgaggccggacagtacaacaaccacctgtacgggacgagtgtgcagtctgtgcgagaggttgcagaaaagggcaagcactgcattctggacgtctccggcaatgccattaaacggcttcagttggcacagctttaccccatagctgtgttcatcaaaccaaaatcagtggagaatattttagagatgaataagaggttg…
c. elegans		C25F6.2 (Wormbase Gene ID)				YVRPVIILGALKDRINDELVNRDPSKFSSCVPHTSRPPREGEVNGRDYYFVNKHNMEEDVKNNLFIEAGQFQNNLYGTSIQSVRDVANQGRHCILDVSGNAIRRLQSNANIQPISIFIKPSSAQQILELDSQLATNRQDDRAMSGEEAQAQYSRCHRIEQTFGDLFTQEISNVHSAN	TACGTTCGTCCAGTGATCATTCTTGGAGCTCTCAAAGACCGAATCAACGATGAACTTGTCAACCGCGACCCTTCGAAATTCAGTAGCTGCGTTCCACACACTTCCCGACCACCACGCGAGGGAGAGGTTAACGGACGTGACTACTACTTTGTCAACAAGCACAATATGGAGGAAGATGTCAAGAATAATCTCTTCATTGAAGCGGGACAATTCCAAAACAATCTCTACGGAACTAGCATTCAAAGCGTCCGAGATGTCGCCAACCAAGGAAGACACTGTATTCTGGACGTCAGTGGAAATGCTATCCGACGACTTCAAAGCAATGCCAATATTCAACCAATCTCGATCTTCATCAAGCCCAGCTCTGCACAACAGATTCTTGAATTGGACAGCCAACTT…
drosophila melanogaster		CG1725 (flybase gene ID)				YTRPVIILGPLKDRINDDLISEYPDKFGSCVPHTTRPKREYEVDGRDYHFVSSREQMERDIQNHLFIEAGQYNDNLYGTSVASVREVAEKGKHCILDVSGNAIKRLQVAQLYPVAVFIKPKSVDSVMEMNRRMTEEQAKKTYERAIKMEQEFGEYFTGVVQGDTIEEIYSKVKSMIWSQS	TACACGCGCCCGGTGATTATTCTGGGACCCCTGAAGGATCGCATCAACGATGACCTTATATCAGAGTATCCCGACAAGTTCGGCTCTTGTGTGCCACACACCACCCGACCCAAGCGAGAGTACGAGGTGGATGGTAGGGACTACCACTTTGTATCCTCTCGCGAGCAAATGGAACGGGATATTCAGAATCATCTGTTCATCGAGGCGGGACAGTATAACGACAATCTGTACGGCACATCGGTGGCCAGCGTGCGCGAAGTGGCCGAGAAGGGTAAACACTGCATCCTGGACGTGTCCGGGAACGCCATCAAGCGACTCCAAGTTGCCCAGCTGTATCCCGTCGCCGTGTTCATCAAGCCCAAGTCGGTGGATTCAGTGATGGAAATGAATCGTCGCATG…
xenopus tropicalis		CR942446				YSRPVIILGPTKDRVNDDLISEFPEKFGSCVPHTTRPKRDYEIDGRDYHFVTSREQMEKDIQDHRFIEAGQYNSHLYGTSVQSVKEVAERGKHCILDVSGNAIKRLQIAQLYPIAIFIKPKSVENIIEMSKRVTEEQGRKTYERAMKLEQEFTEHFTAIVQGDTLEEIYNQIKQIIEEQS	tactcacgaccagtaataattttggggcctacgaaagacagagtaaatgatgacctgatctcagaatttccagaaaaatttggatcttgtgtaccacatacaacaagacctaaaagagactatgaaattgatggcagagattaccattttgtgacttcccgagagcagatggaaaaggatatacaggatcacaggttcatcgaagctggacagtacaatagccacctctatggaacaagtgtccagtctgtgaaagaagtagcagaacggggcaaacactgcattcttgatgtatctggcaatgcaatcaaaagattacaaatagcacaactctacccaattgcaatcttcatcaagcctaaatctgtggaaaacattattgaaatgagcaaacgagtg…
gallus gallus		blast	ENSGALG00000006908 (ensembl gene)		BU114228	YTRPVIVLGPMKDRINDDLISEFPDKFGSCVPHTTRPKRDYEVDGRDYHFVTSREQMEKDIQEHKFIEAGQYNNHLYGTSVQSVREVAEKGKHCILDVSGNAIKRLQIAQLYPISIFIKPKTVENIMEMNKRLTEEQARKTFERAMKLEQEFTEHFTAIIQGDTLEEIYNQVKQIIEEQS	TATACTCGACCTGTGATTGTTTTGGGACCCATGAAAGACAGAATTAACGACGATCTGATTTCAGAATTTCCAGACAAATTTGGCTCATGTGTTCCACATACTACTAGACCAAAACGAGATTATGAGGTGGATGGACGTGATTACCATTTTGTCACTTCTCGAGAGCAAATGGAGAAGGATATTCAGGAGCACAAATTCATTGAAGCTGGCCAGTACAATAATCATCTTTATGGAACAAGTGTGCAATCAGTGCGAGAAGTAGCAGAAAAGGGTAAACATTGTATTCTTGATGTTTCTGGTAATGCGATCAAAAGGTTGCAGATTGCCCAGCTGTACCCAATCTCCATTTTTATTAAACCCAAAACAGTGGAAAATATCATGGAAATGAATAAACGCTTA…
tetraodon		blast			-	YTRPVIVLGPMKDRVNDDLISEFPDKFGSCVPRTTRPKRDYEVDGRDYHFVVSREQMEKDIQDHHFIEAGQYNNHLYGTSVQSVREVAEKGKHCILDVSGNAIKRLQLAQLHPIAIFIKPKGVDNIMDMNKRLTEEQAKKTLDRATKLEQEFTEHFTAVVQGDSLEEIYEQVKQVIEDHS	TACACGCGCCCAGTCATCGTCCTCGGCCCCATGAAGGACCGCGTCAACGATGACCTCATCTCTGAGTTCCCTGACAAGTTTGGCTCCTGTGTTCCTCGTGACACCACCCGACCTAAGAGAGACTACGAGGTGGACGGCAGAGACTATCACTTTGTGGTGTCCAGAGAGCAGATGGAGAAGGACATCCAGGACCACCACTTCATCGAGGCGGGACAGTACAACAACCACCTGTATGGAACCAGTGTCCAGTCGGTCCGAGAGGTCGCCGAGAAGGGCAAACACTGCATCCTGGACGTGTCTGGAAACGCCATCAAAAGACTCCAACTGGCTCAGCTGCACCCCATCGCCATCTTCATCAAGCCCAAGGGCGTGGACAACATCATGGACATGAACAAGCGT…
mus musculus		U93309				YTRPVIILGPMKDRVNDDLISEFPDKFGSCVPHTTRPKRDIEVDGRDYHFVTSRERVEKDIQEHKFIEAGQYNNHLYGTSVQSVRAVAEKGKHCILDVSGNAIKRLQIAQLYPISIFIKPKSMENIMEMNKRLTEEQARKTFERAMKLEQEFTEHFTAIVQGDTLEDIYNQVKQIIEEQS	tatacccgaccagtcatcatattaggacctatgaaagacagagtaaatgatgacttaatctcagaatttcctgacaaatttggatcctgtgtccctcatacaactagaccgaagcgtgacatagaggtggatggacgagattatcattttgtgacttcaagggaacgagtggaaaaggatattcaggagcataagttcattgaagccggccagtataacaaccatctgtatgggacgagcgtgcagtccgtgcgagcagtggcagagaagggcaaacattgtatccttgatgtgtctggaaatgccataaagaggttgcagattgcacagctttatccaatatctatttttattaaacccaaatccatggaaaatatcatggaaatgaacaagcgccta…

## Sheet: DLG2
			PSD 93 PDZ 1
ORGANISM	Acc. Nr.	Notes	supporting ESTs	Aa	DNA
Oscarella carmela	***			not found
Hydra magnipapillata	***			not found
Strongylocentrotus purpuratus	***			not found
ciona intestinalis	***			not found
homo sapiens	NM_001364.			SGLGFSIAGGTDNPHIGDDPGIFITKIIPGGAAAEDGRLRVNDCILRVNEVDVSEVSHSKAVEALKEAGSIARLYVRRRR	tctggcctgggattcagtattgctggggggacagataatccccacattggagatgaccctggcatatttattacgaagattataccaggaggtgctgcagcagaggatggcagactcagggtcaatgattgtatcttgcgggtgaatgaggttgatgtgtcagaggtttcccacagtaaagcggtggaagccctgaaggaagcagggtctatcgctcggctgtatgtgcgtagaagacga
Branchiostoma	***			not found
Leucoraja erinacea	***			not found
danio rerio	NM_001012378			SGLGFSIAGGTDNPHIGDDPGIFITKIIPGGAAAEDGRLRVNDCILRVNESDVSEVSHSKAVEALKAAGSIVRLYVRRRR	tcagggttggggtttagtatagcaggcggcacagataaccctcacattggcgatgatcccggaatcttcatcacaaaaatcattcctgggggagcagcggctgaagacggcagactcagagtcaatgactgtattttgcgagtgaacgaaagcgatgtttccgaggtgtctcacagtaaagcagtggaggctctgaaagcggccggatcgattgtgaggctctatgttcgcaggaggaga
c. elegans	***			not found
drosophila melanogaster	***			not found
xenopus tropicalis	ENSXETG00000012737 (ensembl gene)		-	SGLGFSIAGGIDNPHVGDDPGIFITKIIPGGAAAEDGRLRVNDCILRVNEVDVSEVSHSRAVEALKEAGSIVRLYVRRRR	TCCGGCTTGGGATTTAGCATTGCCGGAGGTATCGACAACCCTCATGTAGGAGACGACCCCGGAATATTTATTACGAAGATAATACCAGGGGGAGCAGCAGCGGAAGATGGCAGACTCAGGGTAAATGACTGTATTCTGCGAGTGAATGAAGTGGATGTTTCTGAAGTTTCGCACAGCCGGGCAGTGGAAGCTCTCAAGGAAGCCGGTTCCATCGTCCGACTCTACGTGCGGCGAAGGAGG
gallus gallus	ENSGALG00000017254 (ensembl gene)		CD218321	SGLGFSIAGGTDNPHIGDDPGIFITKIIPGGAAAEDGRLRVNDCILRVNEVDVSEVSHSKAVEALKEAGSIVRLYVRRRR	TCTGGCCTGGGGTTCAGTATTGCTGGAGGAACAGATAACCCACACATTGGGGATGATCCTGGGATATTCATTACTAAGATTATACCAGGAGGAGCTGCAGCAGAGGATGGAAGACTCAGGGTCAACGACTGCATCTTGCGAGTGAATGAGGTGGATGTGTCAGAAGTCTCACACAGCAAAGCCGTGGAGGCCCTAAAAGAGGCTGGCTCCATAGTCCGATTGTATGTTCGTCGAAGGAGA
tetraodon	blast		-	SGLGFSIAGGTDNPHIGKETQRQKPTVGTPRVNDCILRVNDTDVSEVSHSKAVEALKVAGSIVRLYVRRRR	TCAGGGTTGGGCTTCAGCATAGCTGGAGGAACCGATAACCCTCATATTGGCAAAGAGACCCAGAGGCAGAAACCCACAGTCGGAACCCCCAGAGTGAACGACTGCATTCTGCGGGTTAACGACACAGACGTGTCGGAGGTCTCTCACAGTAAAGCGGTGGAGGCCCTCAAGGTTGCCGGCTCGATTGTGCGACTGTACGTTCGACGCCGCAGG
mus musculus	blast	chromosome 7	CF538718	SGLGFSIAGGTDNPHIGDDPGIFITKIIPGGAAAEDGRLRVNDCILRVNEVDVSEVSHSKAVEALKEAGSIVRLYVRRRR	TCAGGTCTGGGATTCAGTATTGCTGGAGGGACAGATAATCCCCACATTGGAGATGACCCTGGCATATTTATTACGAAGATTATTCCAGGAGGTGCTGCGGCAGAGGATGGCAGACTCAGGGTCAACGACTGTATCTTGCGGGTGAATGAAGTTGATGTGTCAGAGGTTTCCCACAGTAAAGCAGTGGAAGCCCTCAAGGAAGCCGGCTCTATTGTGCGGCTGTACGTGCGCAGAAGGCGA
			PSD 93 PDZ 2
ORGANISM	Acc. Nr.	Notes	supporting ESTs	Aa	DNA
Oscarella carmela	***			not found
Hydra magnipapillata	***			not found
Strongylocentrotus purpuratus	***			not found
ciona intestinalis	***			not found
homo sapiens	NM_001364.			KGLGFSIAGGVGNQHIPGDNSIYVTKIIDGGAAQKDGRLQVGDRLLMVNNYSLEEVTHEEAVAILKNTSEVVYLKVGNPT	aaaggtttaggcttcagtattgcaggaggtgtggggaaccaacacattcctggagacaacagcatttatgtaactaaaattatagatggaggagctgcacaaaaagatggaaggttgcaagtaggagatagactactaatggtaaacaactacagtttagaagaagtaacacacgaagaggcagtagcaatattaaagaacacatcagaggtagtttatttaaaagttggcaaccccact
Branchiostoma	***			not found
Leucoraja erinacea	***			not found
danio rerio	NM_001012378			KGLGFSIAGGVGNQHIPGDNSIYVTKIIDGGAAQKDGRLQVGDRLLMVNNYTLEEVTHEEAVAILKNTSDVVYLKVGKPT	aaagggctcggcttcagtattgcaggtggtgtaggaaaccagcacatcccaggtgataacagcatttatgtcactaaaatcatcgacggaggtgctgcacagaaggatggacggttacaagttggagacagactgcttatggtgaataactacactctagaagaggtgacgcatgaagaagcagtggccatactgaagaacacgtcagatgtggtttacctaaaggtcgggaaacccact
c. elegans	***			not found
drosophila melanogaster	***			not found
xenopus tropicalis	ENSXETG00000012737 (ensembl gene)		-	KGLGFSIAGGVGNQHIPGDNSIYVTKIIDGGAAQKDGRLQVGDRLLMVNNYSLEEVTHEEAVAILKNTSDVVYLKVGKPT	AAAGGTTTGGGCTTCAGCATCGCGGGGGGTGTTGGAAATCAGCACATTCCTGGGGACAACAGTATCTATGTAACCAAAATTATCGATGGAGGAGCAGCACAAAAAGATGGCCGACTGCAAGTTGGAGACCGGCTACTGATGGTCAACAATTACAGCTTGGAAGAAGTCACACACGAAGAAGCAGTGGCCATTCTGAAGAACACGTCGGATGTTGTTTATTTGAAAGTGGGAAAGCCAACT
gallus gallus	ENSGALG00000017254 (ensembl gene)		CD218321	KGLGFSIAGGVGNQHIPGDNSIYVTKIIEGGAAQKDGRLQVGDRLLMVNNYSLEEVTHEEAVAILKNTSDVVYLKVGKPT	AAAGGTCTGGGTTTCAGTATTGCAGGAGGAGTGGGAAACCAACACATTCCTGGGGACAACAGCATTTATGTCACCAAGATTATTGAAGGAGGAGCTGCGCAAAAAGATGGGAGGTTACAGGTTGGAGATAGACTTCTTATGGTAAACAATTATAGTTTAGAAGAAGTTACCCATGAAGAAGCTGTAGCGATACTGAAGAACACATCAGATGTAGTGTATCTAAAAGTTGGAAAGCCCACC
tetraodon	blast		-	KGLGFSIAGGVGNQHIPGDNSIYVTKIIEGGAAQKDGRLQVGDRLLMVNNYGLEEVSHEEAVAILKNTSDVVYLKVGKPT	AAAGGACTCGGCTTCAGTATCGCCGGTGGTGTTGGAAACCAGCACATCCCCGGTGACAACAGCATATATGTGACCAAGATCATCGAAGGCGGGGCGGCGCAGAAGGATGGCCGGCTGCAGGTTGGAGACCGGCTCCTAATGGTGAACAACTACGGCTTGGAAGAAGTCTCCCACGAAGAAGCTGTGGCCATTTTGAAGAACACCTCCGATGTGGTCTACCTAAAGGTGGGAAAGCCCACC
mus musculus	blast	chromosome 7	BE865171	GLGFSIAGGVGNQHIPGDNSIYVTKIIDGGAAQKDGRLQVGDRLLMVNNYSLEEVTHEEAVAILKNTSDVVYLKVGKPT	GGTTTAGGCTTCAGTATTGCTGGAGGGGTGGGGAACCAGCACATTCCTGGAGACAACAGCATCTATGTAACAAAAATTATAGATGGTGGAGCTGCACAGAAAGATGGAAGGTTGCAAGTAGGAGACAGACTGCTAATGGTAAATAACTATAGTTTAGAAGAAGTTACACACGAAGAGGCTGTAGCGATATTGAAGAACACATCTGATGTTGTTTATCTAAAAGTTGGCAAACCCACC
			PSD 93 PDZ 3
ORGANISM	Acc. Nr.	Notes	supporting ESTs	Aa	DNA
Oscarella carmela	***			not found
Hydra magnipapillata	***			not found
Strongylocentrotus purpuratus	***			not found
ciona intestinalis	***			not found
homo sapiens	NM_001364.			TGLGFNIVGGEDGEGIFVSFILAGGPADLSGELQRGDQILSVNGIDLRGASHEQAAAALKGAGQTVTIIAQYQP	actggcctgggcttcaacattgtcggtggggaagatggagaaggtatttttgtgtccttcattctggctggtggaccagcagacctaagtggggagctccagagaggagaccagatcctatcggtgaatggcattgacctccgtggtgcatcccacgagcaggcagctgctgcactaaagggggctggacagacagtgacgattatagcacaatatcaacct
Branchiostoma	***			not found
Leucoraja erinacea	***			not found
danio rerio	NM_001012378			TGLGFNIVGGEDGEGIFVSFILAGGPADLSGELRRGDQILSVNGIDLRGATHEQAAAALKGAGQTVTIIAQYRP	accggactgggcttcaacatcgtgggaggagaagatggagaaggcattttcgtttccttcatcctggctggagggcctgccgacctcagtggagaactgcgcagaggagaccagatcctgtctgtcaatggaatcgatctgcgaggtgccactcacgaacaagccgcggcagcgctgaagggagcagggcagacggtaaccatcatcgcccagtaccggcccgagg
c. elegans	***			not found
drosophila melanogaster	***			not found
xenopus tropicalis	blast	ENSXETG00000012737 (ensembl gene)	-	TGLGFNIVGGEDGEGIFISFILAGGPADLSGELQRGDQIISVNGIDLRGASHEQAAAALKGAGLTVTIVAQYQP	ACGGGGCTGGGGTTCAACATTGTCGGAGGGGAAGACGGAGAGGGGATCTTTATCTCCTTCATCCTGGCGGGGGGCCCAGCGGATCTGAGTGGGGAGCTGCAAAGGGGAGACCAAATCATATCGGTGAATGGCATCGACCTTCGTGGGGCATCCCATGAACAGGCCGCGGCTGCGCTGAAAGGGGCGGGTCTAACAGTAACAATTGTAGCCCAGTATCAGCCA
gallus gallus	ENSGALG00000017254 (ensembl gene)		-	TGLGFNIVGGEDGEGIFVSFILAGGPADLSGELQRGDQILSVNGIDLRGATHEQAAAALKGAGQTVTIIAQYQP	ACCGGACTTGGCTTTAACATTGTGGGAGGAGAAGATGGGGAAGGCATTTTCGTGTCTTTCATCTTAGCAGGCGGGCCTGCTGATCTCAGTGGAGAACTGCAGAGAGGAGATCAGATTTTGTCTGTGAATGGCATCGATCTTCGAGGTGCTACCCACGAGCAGGCTGCAGCTGCACTCAAAGGAGCAGGGCAGACGGTAACAATCATAGCACAATACCAGCCG
tetraodon	blast		-	TGLGFNIVGGEDGEGIFVSFILAGGPADLSGELKRGDQILSVNGIDLRGATHEQAAVALKGAGQVVTIVAQYRP	ACCGGCCTGGGCTTCAACATCGTGGGCGGCGAAGATGGCGAGGGGATCTTTGTCTCCTTCATCCTGGCGGGCGGCCCGGCCGACCTGAGCGGAGAGCTGAAGCGCGGCGACCAGATCCTGTCGGTGAACGGCATCGACCTGCGGGGAGCAACGCACGAGCAAGCAGCGGTAGCACTGAAAGGAGCCGGACAGGTGGTCACCATCGTAGCTCAGTACCGACCG
mus musculus	blast	chromosome 7	CD803412	TGLGFNIVGGEDGEGIFVSFILAGGPADLSGELQRGDQILSVNGIDLRGASHEQAAAALKGAGQTVTIIAQYQP	ACTGGCCTGGGCTTCAACATTGTGGGCGGGGAAGATGGAGAAGGTATTTTTGTATCCTTCATTCTGGCCGGTGGACCAGCAGACCTGAGTGGGGAGCTCCAGAGAGGAGACCAGATCTTGTCGGTGAATGGAATCGATCTTCGAGGAGCATCCCATGAGCAGGCAGCTGCAGCACTGAAGGGGGCTGGACAGACTGTGACAATCATAGCACAATATCAACCT
			PSD 93 SH3
ORGANISM	Acc. Nr.	Notes	supporting ESTs	Aa	DNA
Oscarella carmela	***			not found
Hydra magnipapillata	***			not found
Strongylocentrotus purpuratus	***			not found
ciona intestinalis	***			not found
homo sapiens	NM_001364.			LYVRAMFDYDKSKDSGLPSQGLSFKYGDILHVINASDDEWWQARRVMLEGDSEEMGVIPSKRRVERK	ctctacgtcagagccatgttcgactacgacaagagcaaggacagtgggctgccaagtcaaggacttagttttaaatatggagatattctccacgttatcaatgcctctgatgatgagtggtggcaagccaggagagtcatgctggagggagacagtgaggagatgggggtcatccccagcaaaaggagggtggaaagaaag
Branchiostoma	***			not found
Leucoraja erinacea	***			not found
danio rerio	NM_001012378			LYVRALFDYERAKDSGLPSQGLSFRYGDILHVINASDDEWWQARRVTPEGDSEEMGVIPSKRRVERK	ctctatgtcagggctctgtttgactatgagcgagcgaaggacagtggtctgcccagtcagggtctcagtttccggtatggagacattcttcacgtcatcaatgcgtctgatgatgaatggtggcaggccaggagagtgacgcccgagggggacagtgaggagatgggcgtcattcccagcaagaggagggttgaaagaaaag
c. elegans	***			not found
drosophila melanogaster	***			not found
xenopus tropicalis	blast	ENSXETG00000012737 (ensembl gene)	CX839941	LYVRAMFDYEKSKDSGLPSQGLSFRYGDILHVINASDDEWWQARRVTQDGDSEEMGVIPSKRRVERK	CTCTATGTAAGAGCCATGTTTGACTATGAAAAGAGCAAGGATAGTGGCCTCCCCAGCCAAGGGCTCAGCTTCAGATACGGGGATATTCTACACGTGATCAATGCTTCTGATGATGAGTGGTGGCAAGCCAGAAGGGTCACTCAGGATGGAGACAGCGAGGAGATGGGGGTTATACCCAGCAAAAGGAGGGTGGAGAGAAAG
gallus gallus	ENSGALG00000017254 (ensembl gene)		BU354012	LYVRAMFDYDKSKDSGLPSQGLSFKYGDILHVINASDDEWWQARRVTLEGDSEEMGVIPSKRRVERK	CTGTATGTCAGAGCCATGTTTGACTATGACAAGAGCAAAGACAGTGGCCTCCCAAGCCAAGGACTCAGTTTTAAGTATGGAGACATCCTTCACGTCATCAATGCCTCGGACGACGAATGGTGGCAGGCGAGAAGGGTCACTCTGGAGGGAGACAGTGAGGAGATGGGAGTTATACCCAGCAAGAGGAGAGTGGAAAGGAAG
tetraodon	blast			LYVRALFDYEKSRDSGLPSQGLSFKYGDILHVINASDDEWWQARRVTPHGDSEEMGVIPSKRRVERK		CTCTATGTCAGGGCGCTGTTTGATTATGAGAAATCAAGGGACAGCGGCCTCCCCAGTCAAGGCCTCAGCTTCAAGTACGGAGACATCCTCCATGTTATCAACGCTTCGGATGATGAGTGGTGGCAGGCGCGGCGCGTGACCCCACATGGGGACAGCGAGGAAATGGGTGTCATCCCGAGTAAGAGACGGGTGGAAAGGAAA
mus musculus	blast	chromosome 7	CV783975	LYVRAMFDYDKSKDSGLPSQGLSFKYGDILHVINASDDEWWQARRVTLDGDSEEMGVIPSKRRVERK	AGAGCCATGTTTGACTATGACAAGAGCAAGGACAGTGGGCTGCCCAGCCAAGGACTTAGTTTTAAATATGGAGACATCCTTCATGTCATCAATGCCTCTGATGATGAGTGGTGGCAAGCCAGAAGGGTCACACTAGATGGGGACAGCGAGGAGATGGGCGTCATTCCCAGCAAGCGGAGG
			PSD 93 GK
ORGANISM	Acc. Nr.	Notes	supporting ESTs	Aa	DNA
Oscarella carmela	***			not found
Hydra magnipapillata	***			not found
Strongylocentrotus purpuratus	***			not found
ciona intestinalis	***			not found
homo sapiens	NM_001364.			YTRPVIILGPMKDRINDDLISEFPDKFGSCVPHTTRPKRDYEVDGRDYHFVISREQMEKDIQEHKFIEAGQYNDNLYGTSVQSVRFVAERGKHCILDVSGNAIKRLQVAQLYPIAIFIKPRSLESLMEMNKRLTEEQAKKTYDRAIKLEQEFGEYFTAIVQGDTLEDIYNQCKLVIEEQS	tacacccggccggtgattatcctggggcccatgaaggatcggatcaatgacgacttgatatctgaattccctgataaatttggctcctgtgtgcctcatactacgaggccaaagcgagactacgaggtggatggcagagactatcactttgtcatttccagagaacaaatggagaaagatatccaagagcacaagtttatagaagccggccagtacaatgacaatttatatggaaccagtgtgcagtctgtgagatttgtagcagaaagaggcaaacactgtatacttgatgtatcaggaaatgctatcaagcggttacaagttgcccagctctatcccattgccatcttcataaaacccaggtctctggaatctcttatggagatgaataagcgtcta…
Branchiostoma	***			not found
Leucoraja erinacea	***			not found
danio rerio	NM_001012378		EB948102	YARPVIILGPMKDRINDDLISEFPDKFGSCVPHTTRPKRDYEVDGRDYHFMASREQMEKDIQEHKFIEAGQYNDNLYGTSVQSVKYVAERGKHCILDVSGNAIKRLQVAQLYPIAIFIKPRSIESLMEMNKRLTEEQAKKTYDRAMKLEQEFGEYFTALVQGDTLEDIYNQCKMVIEEQS	tacgccagaccagttataatcttggggcccatgaaggaccgaatcaacgatgacctcatctctgagttccctgacaagtttgggtcatgtgtgccaccggctaacagttctgatcaagaagatactaccagaccaaagcgggattatgaagtggatgggagagattatcactttatggcctctcgagaacagatggagaaagacattcaagagcacaaattcattgaggctggacagtacaatgacaatctgtacggaaccagcgtccagtcggtcaaatacgtggctgagaggggtaagcactgcatacttgacgtgtctgggaatgccataaaacgactacaagtagcacaactctaccccattgccatctttataaagcctagatccattgagtcc…
c. elegans	***			not found
drosophila melanogaster	***			not found
xenopus tropicalis	blast		CX804255	YTRPVIILGPMKDRVNDDLISEFPDKFGSCVPHTTRPKRDYEMDGRDYHFVASREQMEKDIQEHKFIEAGQYNDNLYGTSVQSVKFVAERGKHCILDVSGNAIKRLQVAQLYPIAIFLKPKSVESLMEISKRLTEEQAKKTFDRALKLEQEFGEFFTAIVQGDTLEDIYNSCKQVIEEQS
gallus gallus	ENSGALG00000017254 (ensembl gene)		BU279351	YTRPVIILGPMKDRINDDLISEFPDKFGSCVPHTTRPKRDYEVDGRDYHFVISREQMEKDIQEHKFIEAGQYNDNLYGTSVQSVRFVAERGKHCILDVSGNAIKRLQVAQLYPIAIFIKPKSWEPLMEMNKRLTEEQAKKTYDRAIKLEQEFGEYFTAIVQGDSLEDIYNQCKLVIEEQS	TACACCAGGCCAGTTATTATTCTGGGTCCTATGAAAGATCGGATCAATGATGACTTGATATCTGAATTCCCTGATAAGTTTGGGTCATGTGTACCACATACCACACGACCAAAGCGTGACTATGAAGTGGATGGAAGAGATTATCATTTTGTCATTTCAAGAGAACAAATGGAAAAAGATATCCAAGAGCACAAATTTATAGAAGCCGGGCAGTACAATGATAATTTATATGGAACTAGTGTCCAGTCTGTGAGATTCGTGGCAGAGAGGGGCAAGCACTGTATTCTTGATGTGTCAGGAAATGCGATCAAACGACTACAAGTTGCACAACTATATCCCATCGCTATCTTCATTAAGCCTAAATCATGGGAGCCTCTGATGGAAATGAATAAACGTCTT…
tetraodon	blast		-	YARPVIILGPMKDRINDDLISEFPEKFGSCVPHTTRPKRDYEVDGRDYHFVMSREQMEKDIQEHKFIEAGQYNDNLYGTSVQSVKYVAERVSRSTAKCVFIIETRVRLIQVESGFGENRLSSCVPGQTLHPGRVWKRYQTSPSSTTVPHRRPHQTQICRFFDVSIPLFTIRDQTSGVAGRRRAEDKVRTRVSRDMNKRLTEEQAKKTFDRAMKLEQEFGEFFTALVQGDTLEDIYNGCKQVIEEHS	TATGCCAGACCGGTCATCATCCTCGGACCCATGAAGGACAGAATTAACGATGACCTGATATCAGAATTCCCGGAGAAGTTCGGCTCCTGCGTTCCACACACCACTCGGCCAAAGAGGGACTACGAGGTGGACGGCCGGGACTACCACTTCGTCATGTCCAGGGAGCAGATGGAGAAAGACATCCAAGAGCACAAGTTCATCGAGGCGGGGCAGTACAATGACAACCTGTACGGCACCAGCGTCCAGTCGGTAAAATACGTGGCCGAAAGGGTGAGTCGCTCCACCGCAAAGTGTGTATTTATTATTGAAACGCGCGTTCGACTCATCCAGGTTGAATCTGGTTTCGGTGAAAACCGGCTGTCTTCCTGTGTCCCAGGGCAAACACTGCATCCTGGACGT…
mus musculus	blast	chromosome 7	CB589682	YTRPVIILGPMKDRINDDLISEFPDKFGSCVPHTTRPKRDYEVDGRDYHFVISREQMEKDIQEHKFIEAGQYNDNLYGTSVQSVRFVAERGKHCILDVSGNAIKRLQVAQLYPIAIFIKPKSLEPLMEMNKRLTEEQAKKTYDRAIKLEQEFGEYFTAIVQGDTLEDIYNQCKLVIEEQS	TACACGCGGCCAGTGATTATCCTGGGCCCCATGAAGGATCGAATCAATGATGACTTGATATCTGAATTTCCTGATAAATTTGGCTCCTGTGTGCCTCAGGGCAAGCACTGTATACTTGATGTATCAGGAAATGCTATTAAGCGGTTACAAGTCGCCGGCAAGCACTGTATACTTGATGTATCAGGAAATGCTATTAAGCGGTTACAAGTCGCCCAGCTCTATCCCATTGCCATCTTCATAAAGCCCAAGTCTCTGGAACCTCTGATGTAAGTAGAGATGAATAAGCGTCTGACAGAGGAACAAGCCAAGAAAACTTATGACCGGGCGATTAAACTAGAACAAGAATTTGGAGAATATTTTACAGCTATTGTCCAAGGAGATACCTTAGAAGATATTTAC…

## Sheet: DLG3
			SAP 102 PDZ 1
ORGANISM	Acc. Nr.	Notes	supporting ESTs	Aa	DNA
Oscarella carmela	***			not found
Hydra magnipapillata	***			not found
Strongylocentrotus purpuratus	***			not found
ciona intestinalis	***			not found
homo sapiens	NM_021120			SGLGFSIAGGIDNPHVPDDPGIFITKIIPGGAAAMDGRLGVNDCVLRVNEVEVSEVVHSRAVEALKEAGPVVRLVVRRRQ	tctggcctgggcttcagtatcgcaggtggcatcgacaatccccatgtccctgatgaccctggcatttttattaccaagattatccctggtggagcagctgccatggatgggaggctgggggtgaatgactgtgtgctgcgggtgaatgaggtggaagtgtcggaggtggtacacagccgggcggtggaggcgctgaaagaggcaggccctgtggtgcgattggtggtgcggaggcgacag
Branchiostoma	***			not found
Leucoraja erinacea	***			not found
danio rerio	blast	FGENESH00000060753	-	SGLGFSIAGGMDNPHIPDDPGIFITKIIPGGAAAMDGRLGVNDCVLRVNDVDVSEVVHSKAVEALKEAGPVVRLLVRRRQ	TCTGGCCTTGGGTTCAGCATTGCTGGAGGAATGGATAATCCACATATTCCTGATGATCCAGGAATTTTTATCACCAAGATCATCCCAGGAGGTGCCGCTGCCATGGATGGGAGACTAGGGGTAAATGACTGTGTTCTGCGGGTGAATGATGTGGACGTGTCAGAGGTTGTGCACAGCAAGGCAGTAGAGGCTTTGAAGGAGGCAGGCCCAGTGGTCAGGTTGCTGGTGCGCAGAAGACAG
c. elegans	***			not found
drosophila melanogaster	***			not found
xenopus tropicalis	blast		BX854947	SGLGFSIAGGIDNPHVPDDPGIFITKIIPGGAAAMDGRLSVSDCVLRVNDVDVTEVVHSKAVEALKEAGPVVRLLVRRRQ	TCCGGTCTAGGCTTCAGCATTGCCGGAGGAATTGATAATCCGCATGTTCCTGATGACCCTGGAATATTTATTACCAAGATCATTCCAGGAGGAGCTGCAGCAATGGATGGAAGACTTAGTGTTTCAGACTGTGTCCTGCGCGTAAATGATGTGGATGTGACGGAGGTTGTACACAGTAAGGCAGTGGAGGCCTTGAAGGAAGCTGGTCCGGTGGTAAGACTTTTGGTGCGACGCAGACAG
gallus gallus	blast	ENSGALG00000005817	CO419760	SGLGFSIAGGIDNPHIPDDPGIFITKIIPGGAAAMDGRLGVNDCVLRVNDVDVSEVVHSKAVEALKEAGPVVRLVVRRRQ	TCTGGGCTCGGCTTCAGCATAGCAGGAGGGATCGACAACCCTCACATTCCAGATGATCCCGGCATCTTCATCACCAAAATCATCCCCGGGGGAGCAGCGGCCATGGATGGACGTTTGGGGGTAAATGACTGCGTGCTGCGGGTCAACGACGTGGACGTCTCCGAGGTGGTGCACAGCAAAGCAGTGGAGGCCCTGAAGGAAGCGGGCCCCGTGGTGCGGCTCGTGGTGCGGCGCCGGCAG
tetraodon	blast	GSTENG00031230001 (Genoscope pred gene ID)	-	SGLGFSIAGGIDNPHIPDDPGIFITKIIPGGAAAMDGRLGVNDCVLRVNDVDVSEVVHSRAVEALKEAGPVVRLLVRRRQ	TCTGGCCTGGGCTTCAGCATCGCAGGAGGTATTGACAATCCCCATATTCCTGACGATCCTGGGATTTTCATCACCAAGATTATTCCCGGAGGAGCAGCGGCCATGGATGGGAGGCTGGGGGTGAATGACTGTGTGCTGCGTGTGAACGACGTGGACGTGTCTGAGGTGGTTCATAGCCGGGCGGTGGAGGCCCTGAAGGAGGCGGGGCCAGTGGTGCGGCTGCTGGTCCGACGGAGGCAG
mus musculus	D87117			SGLGFSIAGGIDNPHVPDDPGIFITKIIPGGAAAMDGRLGVNDCVLRVNEVDVSEVVHSRAVEALKEAGPVVRLVVRRRQ	tctggccttggcttcagtatcgcaggtggcatcgacaaccctcatgtccctgatgaccctggcatctttattaccaagatcattcctggtggagcagctgccatggatgggaggctgggggtgaatgactgtgtgctacgggtgaatgaggtggacgtgtccgaggtggtgcacagccgggccgtggaggcactgaaggaggcaggccctgtggtgcggttggtggtgcggaggcgacag
			SAP 102 PDZ 2
ORGANISM	Acc. Nr.	Notes	supporting ESTs	Aa	DNA
Oscarella carmela	***			not found
Hydra magnipapillata	***			not found
Strongylocentrotus purpuratus	***			not found
ciona intestinalis	***			not found
homo sapiens	NM_021120			KGLGFSIAGGIGNQHIPGDNSIYITKIIEGGAAQKDGRLQIGDRLLAVNNTNLQDVRHEEAVASLKNTSDMVYLKVAKPG	aaaggcctgggtttcagcattgctgggggtattggcaaccagcacatcccaggagacaacagcatctacatcaccaagatcattgaggggggtgctgctcagaaggatggacgcctacagattggggaccggctgctggcggtgaacaacaccaatctgcaggatgtgaggcacgaggaagctgtggcctcactgaagaacacatctgatatggtgtatttgaaggtggccaagccaggc
Branchiostoma	***			not found
Leucoraja erinacea	***			not found
danio rerio	blast	FGENESH00000060753	-	KGLGFSIAGGIGNQHIPGDNSIYITKIIEGGAAQKDGRLQTGDRLLAVNNIILQDVRHEEAVAALKNTSDMVYLKVAKPG	AAAGGTCTTGGCTTCAGTATTGCTGGGGGAATAGGCAACCAGCACATCCCGGGTGACAACAGTATCTACATCACTAAGATCATTGAGGGTGGTGCAGCACAGAAGGATGGGCGTCTGCAGACGGGCGATCGCCTATTGGCTGTGAATAACATTATACTTCAGGATGTGCGTCATGAGGAGGCTGTGGCCGCCCTGAAGAACACTTCAGACATGGTTTATCTGAAAGTGGCCAAACCGGGC
c. elegans	***			not found
drosophila melanogaster	***			not found
xenopus tropicalis	blast		CX852949	GLGFSIAGGIGNQHIPGDNSIYITKIIEGGAAQKDGRLQIGDRLLAVNNTNLQDVRHEEAVAALKNTSDMVYLKVAKPG	GGACTGGGATTCAGTATCGCCGGGGGCATTGGGAACCAGCACATCCCTGGGGATAACAGTATCTATATTACCAAGATCATTGAAGGGGGAGCAGCTCAGAAAGACGGAAGGCTTCAGATTGGAGACAGACTTCTAGCGGTTAATAACACTAATCTACAGGATGTCAGACACGAGGAGGCAGTAGCTGCTTTGAAGAATACCTCAGATATGGTTTATCTTAAAGTCGCCAAACCGGGC
gallus gallus	blast	ENSGALG00000005817	BU346743	KGLGFSIAGGIGNQHIPGDNSIYITKIIEGGAAQKDGRLQIGDRLLAVNNTNLQDVRHEEAVAALKNTSDMVYLKVAKPG	AAAGGACTGGGCTTCAGCATCGCAGGGGGCATTGGGAACCAACACATCCCCGGGGACAACAGCATCTACATCACCAAGATCATCGAGGGAGGCGCTGCCCAGAAGGACGGGCGCCTGCAGATCGGAGACCGGCTGCTGGCGGTGAATAACACCAACCTGCAGGACGTGCGGCACGAGGAGGCGGTGGCCGCGCTGAAGAACACCTCGGACATGGTGTACCTGAAAGTGGCCAAGCCTGGC
tetraodon	blast	GSTENG00031230001 (Genoscope pred gene ID)	-	KGLGFSIAGGIGNQHIPGDNSIYITKIIEGGAAQKDGRLQTGDRLLAVNNIVLQDVRHEEAVAALKNTSDMVYLKVAKPG	AAAGGGCTCGGATTCAGCATCGCCGGAGGGATTGGAAATCAACACATCCCAGGAGACAACAGCATTTATATTACCAAGATCATTGAAGGAGGCGCTGCCCAGAAAGACGGACGGCTGCAGACTGGAGACCGTTTGCTAGCTGTGAACAACATCGTGCTGCAGGATGTGCGTCATGAAGAGGCAGTGGCGGCACTAAAGAACACCTCTGATATGGTTTACCTGAAGGTGGCCAAGCCAGGA
mus musculus	D87117			KGLGFSIAGGIGNQHIPGDNSIYITKIIEGGAAQKDGRLQIGDRLLAVNNTNLQDVRHEEAVASLKNTSDMVYLKVAKPG	aaaggcctaggtttcagcattgctgggggcattggcaaccagcacatcccaggagacaacagcatctatatcaccaagatcattgaaggaggagctgctcagaaggatggacgcctacagattggggaccggctgcttgcggtgaacaataccaatctgcaggatgtgaggcatgaggaagctgtggcctcactcaagaacacatcagacatggtctatctgaaggtggccaagccaggc
			SAP 102 PDZ 3
ORGANISM	Acc. Nr.	Notes	supporting ESTs	Aa	DNA
Oscarella carmela	***			not found
Hydra magnipapillata	***			not found
Strongylocentrotus purpuratus	***			not found
ciona intestinalis	***			not found
homo sapiens	NM_021120			TGLGFNIVGGEDGEGIFVSFILAGGPADLSGELRRGDRILSVNGVNLRNATHEQAAAALKRAGQSVTIVAQYRP	acaggcctgggcttcaacatcgtaggaggagaggatggagaaggcatttttgtctccttcatcctggcaggaggcccagctgacctgagtggggagctgcgcaggggagaccggatcttatcggtgaatggagtgaatctgaggaatgcaactcatgagcaggctgcagctgctctgaaacgggccggccagtcagtcaccattgtggcccagtacagacc
Branchiostoma	blast			not found
Leucoraja erinacea	blast		DR783700	TGLGFNIVGGEDGEGIFVSFILAGGPADLSGELRRGDRILSVNGVNLRSATHEQAAAALKRAGQTVTIVAQYRP
danio rerio	blast	FGENESH00000060753	EB892751	TGLGFNIVGGEDGEGIFVSFILAGGPADLSGELRRGDRILSVNGVNLRNATHEQAAAALKRAGQTVTIIAQYRP	ACAGGCTTGGGATTCAACATTGTGGGCGGTGAGGACGGAGAGGGCATCTTTGTGTCTTTCATCTTGGCAGGAGGGCCAGCCGATCTGAGTGGAGAGCTGAGGAGAGGAGACCGTATCCTGTCGGTGAATGGAGTAAACTTGCGCAACGCTACCCATGAGCAGGCTGCAGCTGCACTGAAGAGGGCTGGACAGACGGTCACCATCATTGCCCAGTACAGACCA
c. elegans	***			not found
drosophila melanogaster	***			not found
xenopus tropicalis	blast		CX841886	TGLGFNIVGGEDGEGIFVSFILAGGPADLSGELRRGDRILSVNGVNLRSATHEQAAAALKRAGQTVTIVAQYRP	ACAGGACTTGGCTTTAACATAGTGGGCGGGGAGGATGGAGAAGGCATCTTCGTGTCCTTTATCCTTGCTGGGGGACCTGCTGACCTAAGTGGAGAGCTGCGCCGTGGGGATCGCATCCTTTCTGTGAATGGGGTGAATTTACGCAGTGCAACTCATGAACAGGCTGCAGCGGCTCTCAAACGGGCAGGACAGACGGTGACAATCGTAGCACAATACCGACCT
gallus gallus	***			not found
tetraodon	GSTENG00031229001 (Genoscope pred gene ID)		-	TGLGFNIVGGEDGEGIFVSFILAGGPADLSGELRRGDRILSVNGVNLRNATHEQAAAALKRAGQTVTIIAQYRP	ACAGGCCTGGGCTTCAACATCGTCGGCGGCGAGGATGGAGAAGGCATCTTTGTCTCCTTCATCCTGGCAGGTGGGCCGGCCGACTTAAGTGGCGAGCTGAGGAGGGGCGACCGGATTCTGTCGGTGAATGGTGTCAATCTAAGGAACGCCACGCACGAGCAAGCGGCTGCAGCCCTTAAGAGAGCAGGACAGACTGTCACTATCATAGCCCAGTACAGACCT
mus musculus	D87117			TGLGFNIVGGEDGEGIFVSFILAGGPADLSGELRRGDRILSVNGVNLRNATHEQAAAALKRAGQSVTIVAQYRP	acaggcctgggcttcaacattgtaggaggagaagatggagaaggcatttttgtttccttcatcctggcgggaggcccagcagacctaagtggggagttgcgaaggggagaccggatcttatcggtaaatggagtcaacctgaggaatgctacccacgagcaagcagcggctgctctgaaacgggctggccagtcagtcaccattgtggcccagtatagacct
			SAP 102 SH3
ORGANISM	Acc. Nr.	Notes	supporting ESTs	Aa	DNA
Oscarella carmela	***			not found
Hydra magnipapillata	***			not found
Strongylocentrotus purpuratus	***			not found
ciona intestinalis	***			not found
homo sapiens	NM_021120			LYVRALFDYDRTRDSCLPSQGLSFSYGDILHVINASDDEWWQARLVTPHGESEQIGVIPSKKRVEKK	ttgtatgtcagggccctgtttgattatgatcggactcgggacagctgcctgccaagccaggggctcagcttctcttatggtgacattctgcatgtcattaatgcctctgatgatgagtggtggcaggcaaggctggtgaccccacacggagaaagtgagcagatcggtgtgatccccagtaagaagagggtggaaaagaaa
Branchiostoma	***			not found
Leucoraja erinacea	blast		DR783700	LYVRALFDYDRTKDSCLPSQGLSFLYGDILHVINASDDEWWQARLVTPRGESEQIGVIPSKKRV
danio rerio	blast	FGENESH00000060753	CT682287	LYVRALFDYDRTRDSCLPSQGLSFSYGDILHVINASDDEWWQARLVTPHGESEQIGVIPSKKRVEKK	CTCTATGTCAGGGCTCTTTTTGACTATGACAGGACCAGGGACAGTTGCCTCCCCAGCCAGGGTCTGAGTTTCTCCTATGGGGACATCCTGCATGTCATCAATGCCTCGGATGATGAGTGGTGGCAGGCACGGCTGGTTACACCCCATGGGGAAAGTGAGCAAATTGGGGTCATACCAAGCAAGAAAAGGGTGGAAAAGAAA
c. elegans	***			not found
drosophila melanogaster	***			not found
xenopus tropicalis	blast	xenopus misses the last 4 Aa from human: VEKK	DR834294	LYVRALFDYDRSRDSCLPSQGLSFSYGDILHVINASDDEWWQARLVTPHGESEQIGVIPSKKRVEKK	CTTTCTTTCAGAGCCCTATTTGACTATGACCGCTCTCGGGACAGCTGTCTTCCCAGCCAGGGTCTGAGTTTCTCTTATGGGGACATACTACACGTCATCAATGCATCTGATGATGAATGGTGGCAGGCACGACTAGTTACACCACATGGGGAGAGCGAACAGATTGGTGTTATTCCCAGCAAAAAACGG
gallus gallus	blast	ENSGALG00000005817	DR426739	LYVRALFDYDRTRDSCLPSQGLSFSYGDILHVINASDDEWWQARLVTPHGESEQIGVIPSKKRVEKK	CTCTATGTCCGAGCTCTGTTTGACTATGACCGGACCCGGGACAGCTGCTTACCCAGCCAGGGGCTCAGCTTCTCCTATGGGGACATCCTCCATGTCATCAATGCCTCTGATGATGAGTGGTGGCAAGCCAGGCTTGTGACACCTCACGGCGAGAGTGAGCAGATTGGAGTCATCCCCAGCAAGAAGAGGGTGGAGAAGAAG
tetraodon	GSTENG00031229001 (Genoscope pred gene ID)		-	LYVRALFDYDRTRDSCLPSQGLSFSYGDILHVINASDDEWWQARLVTPHGESEQIGVIPSKKRVEKK	CTCTACGTCAGAGCTCTGTTTGATTACGATCGAACGAGGGACAGCTGCCTGCCCAGCCAGGGCCTGAGCTTCTCTTACGGAGACATCCTCCACGTCATCAACGCTTCTGATGACGAGTGGTGGCAGGCCAGGCTCGTCACGCCTCACGGAGAGAGCGAGCAGATCGGGGTCATCCCCAGTAAGAAGAGAGTGGAGAAGAAG
mus musculus	D87117			LYVRALFDYDRTRDSCLPSQGLSFSYGDILHVINASDDEWWQARLVTPHGESEQIGVIPSKKRVEKK	ttgtatgtcagggccctgtttgattatgatcggactcgtgacagctgtctaccaagccagggactcagtttctcttatggtgacattctgcacgtcattaacgcctctgatgatgagtggtggcaagcaaggctggtgactcctcatggagagagtgaacagatcggtgtgatccctagtaaaaagagggtggaaaagaaa
			SAP 102 GK
ORGANISM	Acc. Nr.	Notes	supporting ESTs	Aa	DNA
Oscarella carmela	***			not found
Hydra magnipapillata	***			not found
Strongylocentrotus purpuratus	***			not found
ciona intestinalis	***			not found
homo sapiens	NM_021120			YARPVIILGPMKDRVNDDLISEFPHKFGSCVPHTTRPRRDNEVDGQDYHFVVSREQMEKDIQDNKFIEAGQFNDNLYGTSIQSVRAVAERGKHCILDVSGNAIKRLQQAQLYPIAIFIKPKSIEALMEMNRRQTYEQANKIYDKAMKLEQEFGEYFTAIVQGDSLEEIYNKIKQIIEDQS	tatgcaaggcctgtgatcatcctgggcccaatgaaggaccgagtcaatgatgacctgatctccgaatttccacataaatttggatcctgtgtgccacatactacccggcctcgacgtgataatgaggtggatggacaagactaccactttgtggtgtcccgagaacaaatggagaaagatattcaggacaacaagttcatcgaggcgggccaatttaatgataacctctatgggaccagcatccagtcagtgcgggcagttgcagagaggggcaagcactgcatcttagatgtttccggcaatgctatcaagagactgcagcaagcacaactttaccccattgccattttcatcaagcccaagtccattgaagcccttatggaaatgaaccgaaggcag…
Branchiostoma	***			not found
Leucoraja erinacea	***			not found
danio rerio	***	FGENESH00000060753	EE687315	YTRPVIILGPMKDRVNDDLISEFPHKFGSCVPHTTRPRRENEMDGQDYHFVGSREQMEKDIQDNKFIEAGQFNENLYGTSILSVRAVAERGKHCILDVSGNAIKRLQQAQLYPIAIFIKPKSVEALMELNKRQTYEQANKVFDKAMKLEQEFGEFFTAIVQGDSLDEIYNKIKLIIEEQS
c. elegans	***			not found
drosophila melanogaster	***			not found
xenopus tropicalis	blast		DN007689	YARPVIILGPLKDRVNDDLISEFPHKFGSCVPTTRPRRENEMDGQDYHFVGSREQMEKDIQENKFIEAGQFNDNLYGTSVQSVRAVAERGKHCILDVSGNAIKRLQQAQLFPIAIFIKPKSIEALMEMNRRQTFEQAQKMFDKATKLEQEFGEFFTAIVQGDSLEEIYNKIKQIIEDHSG	TACGCTCGACCAGTTATTATTCTGGGCCCCCTGAAGGATCGGGTTAATGATGACCTCATTTCTGAATTTCCACATAAATTTGGATCCTGTGTTCCCACAACGCGGCCGCGAAGGGAAAATGAAATGGATGGACAAGATTATCACTTTGTGGGTTCCCGTGAGCAGATGGAGAAGGACATTCAGGAAAACAAGTTCATTGAGGCCGGACAATTCAATGACAACCTTTATGGGACGAGTGTTCAGTCTGTACGAGCAGTGGCTGAGCGGGGAAAGCACTGCATCCTTGATGTATCTGGAAATGCCATCAAGAGACTACAACAAGCACAATTGTTCCCCATAGCTATTTTTATTAAACCAAAATCTATAGAAGCTCTCATGGAAATGAACCGGAGGCAAACA…
gallus gallus	ENSGALG00000005817		BU236843	YARPVIILGPTKDRINDDLISEFPHKFGSCVPHTTRPRRDNEVDGQDYHFVVSREQMEKDIQDNKFIEAGQFNDNLYGTSIQSVRAVAERGKHCILDVSGNAIKRLQQAQLYPIAIFIKPKSIEALMEMNRRQTYEQANKVFDKAMKLEQEFGEYFTAIVQGDSLEEIYSKIKQIIEDQS	TACGCCAGGCCTGTGATCATCCTGGGGCCCACGAAGGACCGAATCAATGACGACCTCATCTCTGAATTTCCACACAAGTTTGGTTCCTGCGTGCCACACACCACCAGGCCTCGGCGTGATAATGAGGTGGATGGACAGGATTACCACTTCGTCGTCTCCCGAGAACAGATGGAGAAGGATATTCAAGACAACAAGTTCATAGAGGCCGGGCAGTTCAACGACAATCTCTACGGGACCAGCATTCAGTCGGTGCGGGCGGTCGCAGAGAGGGGAAAACACTGCATCCTGGATGTATCTGGCAATGCTATCAAGAGGTTGCAACAAGCACAACTTTATCCCATTGCCATTTTCATCAAACCAAAATCCATCGAAGCGCTCATGGAGATGAACCGGAGGCAG…
tetraodon	GSTENG00031229001 (Genoscope pred gene ID)		-	YTRPVIILGPMKDRVNDDLISEFPHKFGSCVPHTTRPRRENEIDGQDYHFVGSREQMEKDIQDNKFIEAGQFNENLYGTSVLSVRTVAERGKHCILDVSGNAIKRLQQAQLYPISIFIKPKSIEALMEMNKRQTYEQANKVFDKAVKLEQDFGEFFTAIVQGDSLEEIYSKIKLIIEEQS	TACACGAGGCCCGTGATCATCCTGGGTCCGATGAAGGACAGAGTGAACGACGACCTCATCTCGGAGTTCCCTCACAAGTTCGGCTCTTGTGTACCTCATACGACCCGTCCCAGGCGAGAGAACGAGATCGACGGCCAGGACTACCACTTTGTGGGCTCGCGTGAACAAATGGAGAAAGACATTCAGGATAATAAATTCATCGAGGCCGGCCAGTTCAACGAGAACCTCTACGGGACCAGCGTGTTGTCTGTCCGGACCGTAGCCGAGAGGGGGAAGCACTGCATCCTGGACGTGTCTGGGAACGCCATCAAACGCCTGCAGCAAGCACAACTTTACCCGATCTCCATCTTTATTAAACCAAAATCCATTGAAGCCCTAATGGAAATGAACAAGAGGCAG…
mus musculus	D87117			YARPVIILGPMKDRVNDDLISEFPHKFGSCVPHTTRPRRDNEVDGQDYHFVVSREQMEKDIQDNKFIEAGQFNDNLYGTSIQSVRAVAERGKHCILDVSGNAIKRLQQAQLYPIAIFIKPKSIEALMEMNRRQTYEQANKIFDKAMKLEQEFGEYFTAIVQGDSLEEIYNKIKQIIEDQS	tatgccaggcctgtgatca tcttgggccc aatgaaggac cgagtcaacg atgacctcat ctctgagttcccgcataaat ttggatcctg tgtgccacat accacccggc ctcggcgtga taacgaggtagatggacagg attaccactt tgtggtttcc cgggaacaaa tggagaagga tattcaggacaacaagttca ttgaggcggg ccagttcaat gataatctct atgggaccag catccagtctgtgcgggcag ttgcagagag gggcaagcac tgcatcttag atgtctccgg caacgccataaagagactgc agcaagcaca actttatccc attgccattt tcatcaagcc caagtccatt…

## Sheet: DLG4
			PSD 95 PDZ 1
ORGANISM	Acc. Nr.	Notes	supporting ESTs	Aa	DNA
Oscarella carmela	***			not found
Hydra magnipapillata	***			not found
Strongylocentrotus purpuratus	***			not found
ciona intestinalis	***			not found
homo sapiens	NM_001365			SGLGFSIAGGTDNPHIGDDPSIFITKIIPGGAAAQDGRLRVNDSILFVNEVDVREVTHSAAVEALKEAGSIVRLYVMRRK	tcaggtctgggcttcagcatcgcaggtggcactgacaacccacacatcggtgacgacccatccattttcatcaccaagatcattcctggtggggctgcggcccaggatggccgcctcagggtcaacgacagcatcctgtttgtaaatgaagtggacgtgcgcgaggtgacccactcagcggcggtggaagccctcaaagaggcaggctccatcgttcgcctctatgtcatgcgccggaag
Branchiostoma floridae	***			not found
Leucoraja erinacea	***			not found
danio rerio	NM_214728			SGLGFSIAGGTDNPHIGDDPSIFITKIIPGGAAAQDGRLRVNDSILFVNDVDVREVTHSFAVEALKEAGPIVRLYVLRHK	tctgggctgggcttcagtatcgccggagggactgataaccctcatataggagacgatcccagtatcttcatcactaagatcataccaggaggagctgcggcacaggacggacgactcagagtgaacgacagcattctgttcgtcaatgacgtggatgtgcgggaagtcacacacagctttgcggtggaggcgctgaaggaagcaggaccgatcgtccggctgtacgtgctgcgccacaaa
c. elegans	***			not found
drosophila melanogaster	***			not found
xenopus tropicalis	***			not found
gallus gallus	***			not found
tetraodon		PDZ1α ; chromosome 7		SGLGFSIAGGTDNPHVGDDPSIFITKIIPGGAAAQDGRLRVNDCILFVNDVDVREVTHSQAVEALKEAGAIVRLYVLRRK	TCTGGCCTCGGCTTCAGCATAGCAGGAGGAACCGACAACCCTCACGTGGGCGATGACCCCAGCATCTTCATCACCAAAATCATACCTGGAGGAGCTGCAGCTCAGGACGGACGGCTGAGGGTGAACGACTGCATCCTATTTGTCAACGATGTTGACGTGAGGGAGGTGACGCACAGCCAGGCCGTGGAAGCTCTGAAGGAGGCAGGTGCTATCGTCCGCCTCTATGTCCTCCGCAGGAAA
tetraodon		PDZ1β ; chromosome Un_random		SGLGFSIAGGTDNPHIGDDPSIFITKIIPGGAAAQDGRLRVNDSIMFVNDVDVREVTHSIAVEALKEAGPVVRLYVLRRR	TCTGGTCTGGGTTTCAGTATTGCTGGAGGAACCGATAACCCTCATATTGGAGATGATCCGTCCATCTTCATCACTAAGATCATCCCGGGCGGCGCCGCTGCTCAGGACGGGCGGCTGAGGGTGAACGACAGCATCATGTTCGTTAACGACGTGGACGTCCGGGAGGTCACTCACTCCATCGCCGTGGAGGCGCTCAAGGAGGCGGGGCCTGTTGTCAGGCTGTACGTTCTGCGGCGGCGT
mus musculus	NM_007864			SGLGFSIAGGTDNPHIGDDPSIFITKIIPGGAAAQDGRLRVNDSILFVNEVDVREVTHSAAVEALKEAGSIVRLYVMRRK	tcaggtctgggcttcagcatcgcaggtggcaccgacaacccacacatcggtgacgacccatccatctttatcacaagatcattcctggtggggctgcagcccaggatggccgcctcagggtcaacgacagcatcctgtttgtcaatgaagtggatgtccgggaggtgacccattcagctgcagtggaggccctcaaagaggcgggttccatcgttcgcctctacgtcatgcgccggaaa
			PSD 95 PDZ 2
ORGANISM	Acc. Nr.	Notes	supporting ESTs	Aa	DNA
Oscarella carmela	***			not found
Hydra magnipapillata				not found
Strongylocentrotus purpuratus				not found
ciona intestinalis				not found
homo sapiens	NM_001365			KGLGFSIAGGVGNQHIPGDNSIYVTKIIEGGAAHKDGRLQIGDKILAVNSVGLEDVMHEDAVAALKNTYDVVYLKVAKPS	aaaggtcttggcttcagcatcgcagggggcgtagggaaccagcacatcccaggagataatagcatctatgtaacaaagatcatcgaagggggtgctgcccacaaggatgggaggttgcagattggagacaagatcctggcggtcaacagtgtggggctagaggacgtcatgcatgaagatgctgtggcagccctgaagaacacgtatgatgttgtctacctaaaggtggccaagcccagc
Branchiostoma floridae				not found
Leucoraja erinacea				not found
danio rerio	NM_214728			KGLGFSIAGGVGNQHVPGDNSIYVTKIIEGGAAHKDGRLQIGDKILAVNNMYLEEVMHEDAVAALKNTGDVVFLRVAKTL	aaaggtctgggcttcagtattgcgggtggtgtggggaaccagcacgtgcccggagacaacagcatctacgttaccaagatcatcgagggcggagctgcacataaagacggacggctgcagatcggagacaagatcctcgctgtgaacaacatgtatctggaggaggtgatgcatgaagacgctgtagcggcgctgaagaacactggagacgtggtgtttctgagagtcgccaaaacactc
c. elegans	***			not found
drosophila melanogaster	***			not found
xenopus tropicalis				not found
gallus gallus				not found
tetraodon		PDZ2α ; chromosome 7		GLGFSIAGGVGNQHIPGDNSIYVTKIIEGGAAHKDGRLQIGDKILAVNNVCLEDVMHEDAVGALKNTAEVVYLRVAKPN	GGCTTAGGTTTCAGCATTGCTGGAGGTGTGGGAAACCAGCACATACCAGGAGATAACAGCATCTATGTCACCAAAATAATAGAAGGCGGGGCGGCCCATAAAGATGGGCGTCTTCAAATCGGGGACAAGATCTTAGCGGTGAACAATGTGTGTTTGGAGGATGTGATGCATGAGGATGCAGTGGGGGCTCTGAAAAACACAGCAGAGGTGGTGTACCTCAGGGTGGCCAAGCCCAAC
tetraodon		PDZ2β ; chromosome Un_random		GLGFSIAGGVGNQHVPGDNSIYVTKIIEGGAAHRDGRLQIGDKIVAVNHMSLEDVLHEDAVSALKNTGEVVYLKVATPT	GGTCTCGGCTTCAGCATCGCCGGCGGCGTGGGGAACCAACACGTCCCCGGAGACAACAGCATCTACGTGACCAAGATCATCGAGGGAGGAGCGGCGCACCGCGACGGGCGCCTGCAGATCGGGGACAAGATCGTCGCTGTCAACCACATGTCCCTGGAGGACGTTCTCCACGAAGACGCTGTGTCTGCCCTGAAAAACACAGGGGAGGTGGTCTACCTGAAGGTGGCCACGCCCACC
mus musculus	NM_007864			KGLGFSIAGGVGNQHIPGDNSIYVTKIIEGGAAHKDGRLQIGDKILAVNSVGLEDVMHEDAVAALKNTYDVVYLKVAKPS	aaaggacttggcttcagcatcgcagggggcgttgggaaccagcacatccctggagataatagcatctacgtaaccaagatcatcgaaggaggcgctgcccacaaggatggcaggttgcagatcggagacaagatcctggcggtcaacagtgtggggctagaggatgtcatgcatgaggacgccgtggcagccctgaagaacacatatgacgttgtgtacctaaaggtggccaagcccagc
			PSD 95 PDZ 3
ORGANISM	Acc. Nr.	Notes	supporting ESTs	Aa	DNA
Oscarella carmela	***			not found
Hydra magnipapillata				not found
Strongylocentrotus purpuratus				not found
ciona intestinalis				not found
homo sapiens	NM_001365			TGLGFNIVGGEDGEGIFISFILAGGPADLSGELRKGDQILSVNGVDLRNASHEQAAIALKNAGQTVTIIAQYKP	acgggcctgggcttcaacatcgtgggtggcgaggacggtgaaggcatcttcatctcctttatcctggccgggggccctgcagacctcagtggggagctgcggaagggggaccagatcctgtcggtcaacggtgtggacctccgaaatgccagccatgagcaggctgccattgccctgaagaatgcgggtcagacggtcacgatcatcgctcagtataaacca
Branchiostoma floridae				not found
Leucoraja erinacea				not found
danio rerio	NM_214728			TGLGFNIVGGEDGEGIFISFILAGGAADLSGELRKGDQILSVNGVDLRHATHEQAAAALKNAGQTVTIITQYRP	acaggtctgggctttaatatcgtgggtggagaagatggagagggaatcttcatctccttcatactggctggaggagctgctgatctgagcggagagctgaggaaaggagaccagatactgagtgtgaacggtgtagatctgcgtcacgccactcatgaacaggccgcggcggcactgaagaacgcaggacagacggtcaccatcatcacacagtacagacct
c. elegans	***			not found
drosophila melanogaster	***			not found
xenopus tropicalis		scaffold_1129 11517 to 11645 (+) 2nd exon misses		TGLGFNIVGGEDGEGIFISFILAGGPADLSGALRKGDQIMSVS	ACCGGCCTGGGGTTTAATATCGTTGGGGGGGAAGACGGAGAAGGGATCTTTATTTCATTTATTCTGGCCGGGGGCCCCGCCGACCTGAGTGGCGCCCTGAGAAAGGGAGACCAGATCATGTCTGTAAGT
gallus gallus				not found
tetraodon		PDZ3α ; chromosome 7		TGLGFNIVGGEDGEGIFISFILAGGPADLSGELHKGDQILSVNGVDLRMATHEQAAAALKNAGQTVTIIAQYRP	ACAGGCCTGGGATTTAACATCGTTGGAGGGGAGGATGGGGAGGGGATCTTCATCTCTTTTATCCTGGCAGGGGGGCCGGCTGACCTCAGCGGAGAGCTGCACAAGGGCGACCAGATCCTCAGTGTGAATGGCGTGGACCTGCGTATGGCCACGCATGAACAAGCAGCTGCAGCCCTGAAGAACGCCGGCCAGACTGTGACCATCATCGCTCAGTACCGACCT
tetraodon		PDZ3β ; chromosome Un_random		TGLGFNIVGGEDGEGIFISFILAGGPADLSGELRKGDQILSVNGVDLRYATHEQAAAALKNAGQTVTIVAQYRP	ACCGGTCTGGGCTTCAACATCGTGGGTGGAGAAGACGGGGAGGGCATCTTCATCTCCTTCATCCTGGCCGGCGGACCAGCAGACCTGAGCGGGGAGCTCCGCAAGGGGGACCAGATTCTGAGTGTCAACGGCGTGGACCTCAGGTACGCTACTCACGAGCAGGCTGCAGCAGCTCTGAAGAACGCCGGGCAGACCGTCACCATCGTGGCCCAGTACAGACCC
mus musculus	NM_007864			TGLGFNIVGGEDGEGIFISFILAGGPADLSGELRKGDQILSVNGVDLRNASHEQAAIALKNAGQTVTIIAQYKP	accggcctgggcttcaacattgtgggcggcgaggacggtgaaggcatcttcatctccttcatccttgctgggggtccagctgacctcagtggggagctacggaagggggaccagatcctgtcggtcaatggtgttgacctccgcaatgccagtcatgaacaggctgccattgccctgaagaacgcgggtcagacggtcacgatcatcgctcagtataaacca
			PSD 95 SH3
ORGANISM	Acc. Nr.	Notes	supporting ESTs	Aa	DNA
Oscarella carmela	***			not found
Hydra magnipapillata				not found
Strongylocentrotus purpuratus				not found
ciona intestinalis				not found
homo sapiens	NM_001365			FYIRALFDYDKTKDCGFLSQALSFRFGDVLHVIDASDEEWWQARRVHSDSETDDIGFIPSKRRVERR	ttctacatcagggccctgtttgattacgacaagaccaaggactgcggcttcctgagccaggccctgagcttccgctttggggatgtgctgcatgtcatcgatgctagtgatgaggagtggtggcaggcacggcgggtccactctgacagtgagaccgacgacattgggttcatccccagcaaacggcgggttgagcgacga
Branchiostoma floridae				not found
Leucoraja erinacea				not found
danio rerio	NM_214728			FFIRALFDYDKTADGGFLSQAVSFRFGDVLQVFDCSDEEWWQAGKLAPHGELEETGYIPSKRRVERK	ttcttcatcagggctctgtttgactatgataagacggcagacggtggttttctgtcgcaggccgtgagcttcaggttcggggatgttctgcaggtctttgactgcagtgatgaggaatggtggcaggccggaaaactggctccacacggagaactggaggagaccgggtacattcccagcaagaggagggtggagcggaaggaatgg
c. elegans	***			not found
drosophila melanogaster	***			not found
xenopus tropicalis	ENSXETG00000001179 (ensembl gene)	scaffold_1129 at location 14,359-21,655		FYIRALFDYDKTRDCGFLSQALSFKFGDILHVIDATDEEWWQARRVLPEGEEIGFIPSKRRWVEQ	TTCTACATCAGGGCACTTTTTGACTACGACAAGACCCGGGACTGCGGCTTCCTGAGCCAGGCTCTCAGCTTCAAGTTCGGGGACATCCTCCACGTCATCGACGCGACAGATGAAGAGTGGTGGCAAGCCCGTCGCGTTCTGCCCGAGGGCGAGGAGATTGGATTCATCCCTAGCAAAAGGAGGTGGGTTGAACAG
gallus gallus				not found
tetraodon		SH3α ; chromosome 7		YFIRALFDYDKTADCGFLSQALGFKFGDVLHVLDCGDEEWWQARKVSPQNEAEEVGFIPSKHR	TATTTCATCAGGGCTCTTTTCGACTATGACAAGACTGCAGACTGCGGCTTCTTGAGTCAGGCACTGGGCTTTAAATTTGGAGATGTCCTGCACGTGCTGGACTGTGGCGACGAAGAGTGGTGGCAAGCCCGCAAGGTCAGCCCCCAGAACGAAGCTGAGGAGGTGGGCTTCATCCCCAGTAAGCACAGG
tetraodon		SH3β ; chromosome Un_random		RALFEYDKQWDCGVLSQALDFTFGEVFHVMDSADDEWWQARRVNQQGELEEVGYVPSKKRFPWRR	AGGGCCCTGTTCGAGTATGACAAGCAGTGGGACTGCGGGGTCCTGTCCCAGGCCCTGGACTTCACCTTCGGGGAGGTTTTCCACGTGATGGACAGCGCCGACGACGAATGGTGGCAAGCCAGGCGGGTCAACCAGCAGGGGGAGCTGGAGGAAGTGGGCTACGTCCCGTCCAAGAAAAGGTTCCCGTGGCGGCGG
mus musculus	NM_007864			FYIRALFDYDKTKDCGFLSQALSFHFGDVLHVIDASDEEWWQARRVHSDSETDDIGFIPSKRRVERR	ttctatatcagggccctgtttgactacgacaagaccaaggactgcggtttcttgagccaggccctgagcttccactttggggatgtgcttcatgtaattgacgccagcgacgaagagtggtggcaagcgcggcgggtccactctgacagtgagaccgatgacattggcttcattcccagcaaacggcgggtcgagcgacga
			PSD 95 GK
ORGANISM	Acc. Nr.	Notes	supporting ESTs	Aa	DNA
Oscarella carmela	***			not found
Hydra magnipapillata	***			not found			hydra vulgaris	hydra vulgaris	hydra vulgaris	hydra vulgaris	hydra vulgaris	hydra vulgaris	hydra vulgaris	hydra vulgaris	hydra vulgaris	hydra vulgaris	hydra vulgaris	hydra vulgaris	hydra vulgaris	hydra vulgaris	hydra vulgaris	hydra vulgaris	hydra vulgaris	hydra vulgaris	hydra vulgaris	hydra vulgaris	hydra vulgaris	hydra vulgaris	hydra vulgaris	hydra vulgaris	hydra vulgaris	hydra vulgaris	hydra vulgaris	hydra vulgaris	hydra vulgaris	hydra vulgaris	hydra vulgaris	hydra vulgaris	hydra vulgaris	hydra vulgaris	hydra vulgaris	hydra vulgaris	hydra vulgaris	hydra vulgaris	hydra vulgaris	hydra vulgaris	hydra vulgaris	hydra vulgaris	hydra vulgaris
Strongylocentrotus purpuratus	***			not found			Strongylocentrotus purpuratus	Strongylocentrotus purpuratus	Strongylocentrotus purpuratus	Strongylocentrotus purpuratus	Strongylocentrotus purpuratus	Strongylocentrotus purpuratus	Strongylocentrotus purpuratus	Strongylocentrotus purpuratus	Strongylocentrotus purpuratus	Strongylocentrotus purpuratus	Strongylocentrotus purpuratus	Strongylocentrotus purpuratus	Strongylocentrotus purpuratus	Strongylocentrotus purpuratus	Strongylocentrotus purpuratus	Strongylocentrotus purpuratus	Strongylocentrotus purpuratus	Strongylocentrotus purpuratus	Strongylocentrotus purpuratus	Strongylocentrotus purpuratus	Strongylocentrotus purpuratus	Strongylocentrotus purpuratus	Strongylocentrotus purpuratus	Strongylocentrotus purpuratus	Strongylocentrotus purpuratus	Strongylocentrotus purpuratus	Strongylocentrotus purpuratus	Strongylocentrotus purpuratus	Strongylocentrotus purpuratus	Strongylocentrotus purpuratus	Strongylocentrotus purpuratus	Strongylocentrotus purpuratus	Strongylocentrotus purpuratus	Strongylocentrotus purpuratus	Strongylocentrotus purpuratus	Strongylocentrotus purpuratus	Strongylocentrotus purpuratus	Strongylocentrotus purpuratus	Strongylocentrotus purpuratus	Strongylocentrotus purpuratus	Strongylocentrotus purpuratus	Strongylocentrotus purpuratus	Strongylocentrotus purpuratus
ciona intestinalis	***			not found			ciona intestinalis	ciona intestinalis	ciona intestinalis	ciona intestinalis	ciona intestinalis	ciona intestinalis	ciona intestinalis	ciona intestinalis	ciona intestinalis	ciona intestinalis	ciona intestinalis	ciona intestinalis	ciona intestinalis	ciona intestinalis	ciona intestinalis	ciona intestinalis	ciona intestinalis	ciona intestinalis	ciona intestinalis	ciona intestinalis	ciona intestinalis	ciona intestinalis	ciona intestinalis	ciona intestinalis	ciona intestinalis	ciona intestinalis	ciona intestinalis	ciona intestinalis	ciona intestinalis	ciona intestinalis	ciona intestinalis	ciona intestinalis	ciona intestinalis	ciona intestinalis	ciona intestinalis	ciona intestinalis	ciona intestinalis	ciona intestinalis	ciona intestinalis	ciona intestinalis	ciona intestinalis	ciona intestinalis	ciona intestinalis
homo sapiens	NM_001365			YARPIIILGPTKDRANDDLLSEFPDKFGSCVPHTTRPKREYEIDGRDYHFVSSREKMEKDIQAHKFIEAGQYNSHLYGTSVQSVREVAEQGKHCILDVSANAVRRLQAAHLHPIAIFIRPRSLENVLEINKRITEEQARKAFDRATKLEQEFTECFSAIVEGDSFEEIYHKVKRVIEDLS	tatgctcgccccatcatcatccttgggcccaccaaggaccgcgccaacgatgatcttctctccgagttccccgacaagtttggatcctgtgttccccatacgacacggcccaagcgggagtatgagatagatggccgggattaccactttgtgtcgtcccgggagaaaatggagaaggacattcaggcgcacaagttcattgaggccggccagtacaacagccacctctatgggaccagcgtccagtccgtgcgagaggtggcagagcaggggaagcactgcatcctcgatgtctcggccaatgccgtgcggcggctgcaggcggcccacctgcaccccatcgccatcttcatccgcccccgctccctggagaatgtgctagagattaacaagcggatc…
Branchiostoma floridae	***			not found
Leucoraja erinacea	***			not found
danio rerio	NM_214728			YARPVIILGPSKDRVNDDLLSEFPDKFGSCVPHTTRPKREYEMDGRDYHFVSSREQMEKDIQSHRFIEAGQYNSHLYGTSVQSVRQVAEQQGKHCILDVSANAVRRLQAAQLYPIAIFIRPSSLQNVLNISKRLTEEQARRALDRAVKLEQDFIECFSAIVEGESFEEIYHHVKSVIEEQS	tacgcgcgtcccgtcataatcctcggacccagcaaggaccgtgtgaacgatgacctcctctccgagttcccggacaagtttggctcctgtgtgccccacacgacgcggccgaagcgcgagtacgagatggacggacgcgattaccactttgtgtcgtctcgagagcagatggagaaggacattcagagccatcgcttcatcgaggcgggacagtacaacagtcacctgtacggcaccagcgtccagagcgtcagacaggtggcagagcagcaagggaagcactgtatcctggatgtttcagcgaacgcagtgcggaggctacaggccgctcagctttatcccatcg
c. elegans	***			not found
drosophila melanogaster	***			not found
xenopus tropicalis	ENSXETG00000001179 (ensembl gene)	scaffold_1129 at location 14,359-21,655		YARPIIILGPGKDRVNDDLLSEFPDKFGSCVPHTTRPKRDYEVDGRDYHFVSSREKMEKDIQSHKFIEAGQYNGHLYGTSVQSVREVAEQGKHCILDVSANAVRRLQAAQLQPIAIFIRPKSLENIL	TACGCTCGCCCCATTATTATCCTGGGTCCAGGGAAGGACAGGGTTAACGATGATCTTCTCTCTGAATTCCCTGATAAGTTTGGTTCCTGTGTCCCACACACGACTCGCCCCAAGAGAGATTACGAAGTGGACGGGCGAGATTATCACTTTGTATCTTCTCGGGAGAAAATGGAAAAGGACATTCAGAGCCACAAGTTCATCGAGGCGGGGCAGTACAACGGGCACCTGTATGGCACCAGCGTGCAGAGCGTCCGGGAGGTGGCAGAGCAGGGGAAGCATTGCATTCTGGACGTATCGGCAAACGCAGTGAGGCGCCTGCAGGCCGCGCAGCTTCAGCCCATCGCCATTTTTATACGGCCCAAATCTCTGGAGAATATCCTG
gallus gallus	***			not found
tetraodon	blast	GKα ; chromosome 7		YARPIIILGPVKDRINDDLLSEFPDKFGSCVPRTTRPKREYEVDGRDYHFVSSREQMEKDIQSHRFIEAGQYNSHLYGTSVQSVREVAEQGKHCILDVSANAVRRLQAAQLHPIAIFVRPKSLENVLEINTRLTEEQARKGMDRALKLEQDFLECFSAVVEGESFEEVYHKVKKVIEEQS	TATGCCAGACCCATCATCATCCTGGGTCCTGTCAAAGACAGGATCAACGACGACCTGTTGTCCGAGTTCCCCGATAAGTTTGGATCTTGTGTCCCACGTACCACGCGGCCCAAACGGGAATATGAGGTGGATGGGCGGGACTATCATTTTGTGTCGTCACGGGAACAGATGGAGAAAGACATCCAGAGCCACCGGTTCATCGAGGCGGGCCAGTACAACAGCCACCTGTACGGCACCAGCGTCCAGAGCGTCCGCGAGGTGGCCGAGCAGCAGCAGGGGAAACACTGCATTCTAGACGTGTCGGCCAACGCTGTGCGAAGACTACAAGCGGCCCAGCTTCATCCCATCGCCATATTTGTGCGGCCCAAGTCACTGGAGAACGTCCTGGAGATCAACACG…
tetraodon	blast	GKβ ; chromosome Un_random		YARPVIILGPTKDRVNDDLLSEYPDKFGSCVPRTTRPRRDYEIDGRDYHFVASREQMERDIQSHRFIEAGQYNNHLYGTSVQSVRQVAEQGKHCILDVSANAVRRLQAAQLHPIAIFIRPRSLENILDLNKRLSEDQARKALDRAIKLEQDFLECFTAIVHGDSFEEVYHLVKVVIEEQS	TACGCTCGTCCCGTCATCATCCTGGGCCCGACCAAAGACCGCGTCAACGACGACCTGCTGTCAGAGTACCCCGACAAGTTCGGCTCCTGCGTCCCCCGTACCACCCGCCCTCGCAGGGACTACGAGATCGACGGGCGCGACTACCACTTCGTGGCCTCGCGGGAGCAGATGGAGAGAGACATCCAATCCCATCGCTTCATCGAGGCGGGCCAGTACAACAACCACCTGTACGGCACGTCGGTGCAGAGCGTCCGCCAGGTGGCCGAGCAGGGGAAGCACTGCATCCTGGACGTCTCCGCCAACGCCGTCAGGAGGCTGCAGGCCGCGCAGCTCCACCCCATCGCCATCTTCATCAGGCCTCGGTCCCTGGAAAACATCCTGGACCTCAACAAGCGTCTG…
mus musculus	NM_007864			YARPIIILGPTKDRANDDLLSEFPDKFGSCVPHTTRPKREYEIDGRDYHFVSSREKMEKDIQAHKFIEAGQYNSHLYGTSVQSVREVAEQGKHCILDVSANAVRRLQAAHLHPIAIFIRPRSLENVLEINKRITEEQARKAFDRATKLEQEFTECFSAIVEGDSFEEIYHKVKRVIEDLS	tacgctcgccccatcatcatccttgggcctaccaaagaccgtgccaacgatgatcttctctccgagttccccgacaagtttggatcctgtgtccctcatacgacacgtcctaagcgggaatatgagatagacggccgcgattaccactttgtctcctcccgggagaaaatggagaaggacattcaggcgcacaagttcattgaggctggccagtacaacagccacctctacgggaccagcgtccagtctgtgcgagaggtagcagagcaggggaagcactgcatccttgatgtctcagccaatgccgtgcggcggctgcaggcggcccacctgcaccctatcgccatcttcatccgtccccgctccctggagaatgtgctagagatcaataagcggatc…
[truncated: 206 more columns]

## Sheet: DLG5
					DLG5 CARD
ORGANISM		Acc. Nr.	Notes		supporting ESTs	Aa	DNA
Oscarella carmela		xxx				not found
Hydra magnipapillata		xxx				not found
Strongylocentrotus purpuratus		xxx				not found
ciona intestinalis		xxx				not found
homo sapiens		NP_004738				RELLAQCQQSLAQAMTEVEAVLGLLEAAGALSPGERRQLDEEAGGAKAELLLKLLLAKERDHFQDLRAALEKTQPHLLPILYLN
Branchiostoma floridae		xxx				not found
Leucoraja erinacea		xxx				not found
danio rerio		xxx				not found
c. elegans		xxx				not found
drosophila melanogaster		xxx				not found
xenopus tropicalis		xxx				not found
gallus gallus		xxx				not found
tetraodon		xxx				not found
mus musculus		Q3UGX5				not found
					DLG5 DUF622
ORGANISM		Acc. Nr.	Notes		supporting ESTs	Aa	DNA
Oscarella carmela		xxx				not found
Hydra magnipapillata		xxx				not found
Strongylocentrotus purpuratus		xxx				not found
ciona intestinalis		xxx				not found
homo sapiens		NP_004738				TGKAPSPPPLLTDRQVNEKVENLSIQLRLMTRERNELRKRLAFATHGTAFDKRPYHRLNPDYERLKIQCVRAMSDLQSLQNQHTNALKRC
Branchiostoma floridae		xxx				not found
Leucoraja erinacea		xxx				not found
danio rerio		xxx				not found
c. elegans		NP_501805				not present
drosophila melanogaster		Q9VKG8				not present
xenopus tropicalis		xxx				not found
gallus gallus		xxx				not found
tetraodon		xxx				not found
mus musculus		Q3UGX5				TGKAPSPPPLLTEQQANDTVENLSIQLRLMTRERNELRKRLAFATHGATFDKRPYHRLNPDYERLKIQCVRAMSDLQSLQNQHTNALKRC
					DLG5 PDZ 1
ORGANISM		Acc. Nr.	Notes		supporting EST	Aa	DNA
Oscarella carmela		xxx				not found
Hydra magnipapillata		xxx				not found
Strongylocentrotus purpuratus		xxx				not found
ciona intestinalis		xxx				not found
homo sapiens		NP_004738				KALGFDMAEGVNEPCFPGDCGIFVTKVDKGSIADGRLRVNDWLLRINDVDLINKDKKQAIKALLNGEGAINMVVRRRK
Branchiostoma floridae		xxx				not found
Leucoraja erinacea		xxx				not found
danio rerio		XM_692428	ENSDARG00000001772		EB901343	KAMGFDIAEGVNDPYLPGDCGIFVSRVDKGSIADGRLRVNDWLLKINDVDLTNKDRKQVIKAVLNGGGLINMVVRRRK
c. elegans		NP_501805	F44D12.1			PNLGIMLGGGRTDDGSIVHGPIYVRQIAHGSPFDNVLKKLDHIMMVNDISVTDMDERSVMGMLSNCHHIHLVIRRRS
drosophila melanogaster		Q9VKG8				SDLGIILDDSNKRKLVCGVTSSSPACGKLKINDVICKVNNLDCQSLSKRMVLDEIRACAPRSLLLVSRT
xenopus tropicalis		blast	ENSXETG00000018090		CX894668	KALGFDVADGVNEPLFPGESCIFVTKVDKGSIADGRLRVNDCLPQINDVDLANKDRKQLLKAVLSGGEVINMVIRRRK
gallus gallus		blast	ENSGALG00000004973		BU353547	KALGFDVAEGVNEPYLPGDCGIFVTKVDKGSIVDGRLRVNDWLLKINDVDLTNKDKKQVIKAVLNGGGVINMVVRRRK
tetraodon		blast	GSTENG00016420001		-	KALGFDIAEGVNDPYLPGDCGIFVTRVDKGSVADGRLRVNDWLLKINDIDVTNKDRKQVVKAVLNGGGLINMVVRRRK
mus musculus		Q3UGX5				KALGFDMAEGVNEPCFPGDCGIFVTKVDKGSIADGRLRVNDWLLRINDVDLINKDKKQAIKALLNGEGAINMVVRRRK
					DLG5 PDZ 2
ORGANISM		Acc. Nr.	Notes		supporting EST	Aa	DNA
Oscarella carmela		xxx				not found
Hydra magnipapillata		xxx				not found
Strongylocentrotus purpuratus		xxx				not found
ciona intestinalis		xxx				not found
homo sapiens		NP_004738				TPLHINLSGQKDSGISLENGVYAAAVLPGSPAAKEGSLAVGDRIVAINGIALDNKSLNECESLLRSCQDSLTLSLLKVF
Branchiostoma floridae		xxx				not found
Leucoraja erinacea		xxx				not found
danio rerio		blast	ENSDARG00000001772		EB901343	KSLGGRLVTSVHINLIGHKDAGIALEGGVFVAGIAPGSPAAREGSLTIGDRLIAINGIALDNKSLSECEALLTGGRDSLALSLMKFF
c. elegans		NP_501805	F44D12.1			YGVGLELSNGVFINSCEPNGAASRSGLAPGQRVVHVMHTPVYDAKHAEMLIKNSREPLVIGILQST
drosophila melanogaster		Q9VKG8				CPHGLQLDMGVFIAKIEQNSLAFYEPELDVGDRVLSINNKSMDSVQSIEEVMQLMNDPRSDGLNLFALKYV
xenopus tropicalis		blast	ENSXETG00000018090		CX958975	TPLHIHLGSQKDSGISLESGVLVSAVVPGSPAAKEGSLVAGDRVVTINGISLDNKSVMECEALLRNCQESLNLSLLKVV
gallus gallus		blast	ENSGALG00000004973		BU353547	TPLHINVSGHKDSGVSLENGIFVAAVVPGSPAAKEGSLTVGDRIIAINGIALDNKSLNECEALLRNCRDSLTLSLLKVE
tetraodon		blast	GSTENG00016420001		-	TPVHINLMGHKDSGIGLENGVFITAIVQGSPAAREGSLTAGDRLIAINGIALDNKSVTECEALLRSCRDTLSLSLMKFF
mus musculus		Q3UGX5				TPLHINLSGQKGSRPQDSGISLENGVYAAAVVPGSPAAKEGSLAVGDRIVAINGIALDNKSLNECESLLRSCQDSLTLSLLKVF
					DLG5 PDZ 3
ORGANISM		Acc. Nr.	Notes		supporting EST	Aa	DNA
Oscarella carmela		xxx	blasthits for activin receptor			not found
Hydra magnipapillata		xxx				not found
Strongylocentrotus purpuratus		xxx				not found
ciona intestinalis		blast			BW312272	DPIGISIVSGGENGGIFVSRLTEHSLAAKAGLEYGDQLLEYNGINLRSAKEDQARAIMSQTQPGDMITFLAHYNL
homo sapiens		NP_004738				EPLGISIVSGEKGGIYVSKVTVGSIAHQAGLEYGDQLLEFNGINLRSATEQQARLIIGQQCDTITILAQYNP
Branchiostoma floridae		xxx				not found
Leucoraja erinacea		xxx				not found
danio rerio		XM_692428	ENSDARG00000001772		EB962085	EPLGISIVSGENGGIFVSKVTGGSIAHQAGLEYGDQLLEYNGINLRNATEQQARLIIGQQCDTITIMAQYNP
c. elegans		blast	F44D12.1			PRSDVKLCGGNAIGILAEKSIGSDLLEGDLILSIDGNCVRNTTLECAMNTLSADNSELTGLLVQDG
drosophila melanogaster		Q9VKG8				KSLGITIQCNNNGGGIFVSTVADKSTAMRAGLQVGDQLLEVCGINMRAATQEIAANVLRQCGDSFTMLVQYNP
xenopus tropicalis		blast	ENSXETG00000018090		CX967208	EPLGISIGGGESGGIFVSKVTTGSIAQQAGLEYGDQLLEFNGINLRNATEQQARLIIGQQCDTITILAQYNP
gallus gallus		blast	ENSGALG00000004973		BU440236	EPLGISIVSGENGGIFVSKVTGGSIAHQAGLEYGDQLLEFNGINLRNATEQQARLIIGQQCDTITILAQYNP
tetraodon		blast	GSTENG00016420001		-	EPLGISIVSGENGGIFVSKVTGGSIAHQAGLEYGDQLLEYNGINLRNATEQQARLIIGQQCDTITIMAQYNP
mus musculus		Q3UGX5				EPLGISIVSGEKGGVYVSKVTLGSIAHQAGLEYGDQLLEFNGINLRSATEQQARLIIGQQCDTITILAQYNP
					DLG5 PDZ 4
ORGANISM		Acc. Nr.	Notes		supporting EST	Aa	DNA
Oscarella carmela		xxx			EC367166	GDLGFRLNGGNAVGLFVSATSDMADGLKKMDQLLELEGHDLLNATMEKVTRDRRELRDHSTGEVRLLVQHNP
Hydra magnipapillata		xxx				not found
Strongylocentrotus purpuratus		xxx				not found
ciona intestinalis		xxx				not found
homo sapiens		NP_004738				LELGVHLCGGNLHGVFVAEVEDDSPAKGPDGLVPGDLILEYGSLDVRNKTVEEVYVEMLKPRDGVRLKVQYRP
Branchiostoma floridae		xxx				not found
Leucoraja erinacea		xxx				not found
danio rerio		XM_692428	ENSDARG00000001772		EB943963	VELGIQLCGGNLRGIFVERLEDDSPARGADAVVPGDMILEYGSVNMKNKTVEEAYLEMLKPAETVTLRVQHRL
c. elegans		NP_501805	F44D12.1			not present
drosophila melanogaster		Q9VKG8				KNLGIKLFGGNKVGIYVHDVAVGSPSDHAGIRKGDQILEYNGVDLSGVTAEQAANEISKLTDTVTMLVQNKL
xenopus tropicalis		blast	ENSXETG00000018090		CX961689	EKLGIQICGGNLHGIFVLDIEEENVVGGLLKGDMVLEYGSVDMRNRTAEEAYLEMLKPAENIKVKVQQKI
gallus gallus		blast	ENSGALG00000004973		BU231826	VDLGIQICGGNLYGIFVSDVDDDSPAKGPDGLVLGDMILEYGSIDMRTKTAEEAYLEMLKPGENIKIKTQYRI
tetraodon		blast	GSTENG00016420001		-	VEVGVTLCGGNLRGVYIESVDEDSPARSPDGLLPGDLILEYNSVSMKNKTAEEVYVEMLKPAETVTLKVQHRP
mus musculus		Q3UGX5				LDLGVHLCGGNLHGVFVAEVEDDSPAKCPDGLVPGDLILEYGSLDMRSRTVEDVYVEMLKPKDSLRLKVQYRH
					DLG5 SH3
ORGANISM		Acc. Nr.	Notes		supporting EST	Aa	DNA
Oscarella carmela		xxx				not found
Hydra magnipapillata		xxx				not found
Strongylocentrotus purpuratus		xxx				not found
ciona intestinalis		blast	chromosome 6q		BW287293	FYVRALFDHMVEREGLLRFTRNSILLVDNTYPDYSVGQWLAWLVDEEGQRSKRGRIPSKLVIEKD
homo sapiens		NP_004738				FYIRALYDRLADVEQELSFKKDDILYVDDTLPQGTFGSWMAWQLDENAQKIQRGQIPSKYVMDQE
Branchiostoma floridae		xxx				not found
Leucoraja erinacea		xxx				not found
danio rerio		blast	ENSDARG00000001772		AI353741	FYIRALYDPVAETELDLSFKKDDILYVDDTLPNGNFGTWMAWQLDENAQKIQRGQIPSKFMMDQE
c. elegans		NP_501805	F44D12.1			not present
drosophila melanogaster		Q9VKG8				FYIRVGFDRTGELNEDDLRFVKDEVLYVDNTVFNGTFGLWRAWKLDAMGHRKECGIIPSQMKVEEE
xenopus tropicalis		blast	ENSXETG00000018090		CX961689	FYIRALYDRQAELPSELSFKKDDILYVDDTLPQGTFGTWMAWQLDENAQKLQRGQVPSKYMMEQE
gallus gallus		blast	ENSGALG00000004973		BU143585	FFIRALYDRVAEVEQDLSFKKDDILYVDDTLPQGNFGCWMAWQLDENAQKLERGQIPSKYMMDQE
tetraodon		blast	GSTENG00016420001		-	FYIRALYERVGEADGDLSFKKDDILFVDESLPKGSFGTWMAWQLDENAQKIQRGQIPSKYMMDQE
mus musculus		Q3UGX5				FYIRALYDRLAEVEPELSFKKDDILYVDDTLPQGVFGSWMAWQLDENAQKIQRGQIPSKYVMDQE
					DLG5 GK
ORGANISM		Acc. Nr.	Notes		supporting EST	Aa	DNA
Oscarella carmela		xxx	partial		EC367371	FARPIILYGERVDEVKKELLKAYPEKFCLCPLKSEYKDITEIEQMVKSLGVVEYNESEEGFACVAVDDVKSLAAEHKHCILDVSAFSIVQLQLVDLHPIVVCLKATLSSDLGVPKFVEKHQAHSVVEAETPAATCQAICEVVTAQQ
Hydra vulgaris		xxx				not found
Strongylocentrotus purpuratus		xxx				not found
ciona intestinalis		xxx				not found
Hydra magnipapillata		xxx				not found
homo sapiens		NP_004738				DSVSLAYQRVQKVDCTALRPVLILGPLLDVVKEMLVNEAPGKFCRCPLEVMKASQQAIERGVKDCLFVDYKRRSGHFDVTTVASIKEITEKNRHCLLDIAPHAIERLHHMHIYPIVIFIHYKSAKHIKEQRDPIYLRDKVTQRHSKEQFEAAQKLEQEYSRYFTGVIQGGALSSICTQILAMVNQEQ
Branchiostoma floridae		xxx				not found
Leucoraja erinacea		xxx				not found
danio rerio		XM_692428	ENSDARG00000001772		CT627830	DCVSLAYQRVQKIDCTSPRPVLILGPLVDPVKDMLVKDSPGKFSRCVLEVMKASQQAIERGVKDFLFIDYKRRSGHFDVTTVASINEITDKDCHCLLDIAPHAIERLHSVHIYPIVIFIRYKNAKQIKEQKDPIYLRDKVSQKHSKEQFEIAQKIEQDYSKFFTGIVQGGTFPYICTQIVTIVDQEQ
c. elegans		NP_501805	F44D12.1			not present
drosophila melanogaster		Q9VKG8				IRRPVLIIGPLSECLMVRLTIDFSNLFKLCEVTAMDCSQEAMEEGLKENIFVDYRRRGNKFECTTVEAISNACKNDRRHCILDVSISAVERLQRLQIYPIVLLLRFKSAKQIRDIRDFGTDKISAKAAKEMYERAMKLETDYKQYISAVIPGVSIKHMCTQIKDAVDKEQ
xenopus tropicalis		blast	ENSXETG00000018090		CX913469	ESVSLAYQRVQRVDCTSPRPVLILGPLVDAVKDMLVKESPGKFCRCPLEVMKASQQAIERGVKDCLFIDYKRRSGHFDVTTVASIKEITEKDCHCLLDIAPHAIERLHSVHIYPIVLFIRYKSTKQIKEQKDPIFLRDKVTQKHSKEQFETAHKIEQEYSKYFTAVIQGGALFSICNQICSIVDQEQ
gallus gallus		blast			BU133539	DSASLAYQRVQKVDCTSPRPVLILGPLLDAVKDMLVKESPGKFCRCPLEVMKASQQAIERGVKDCLFIDYKRRSGHFDVTTVASIKEITEKDCHCLLDIAPHAIERLHSVHIYPIVIFIRYKNAKQIKEQKDPIFLRDKVTQKHSKEQFETAQKIEQEYSKYFTGIVQGGALSSICNSDYDNCRPRT
tetraodon		blast	GSTENG00016420001		-	DCVSLAYQRVQKVECISPRPVLVLGPLTDAVKEMLVKESPGKYCRCLLEMMKASQQAIERGVKDCLFIDFKRRSGHFDVTTVASIKEMTEKGCHCLLDIGPHAIERLHSVHIYPIVVFVRYKNAKQIKEQKDPVYLRDKVSQKHSKEQFENAQKIEQEYSKFFTGIVQGGSLPYICTQIMTIVDQEQ
mus musculus		Q3UGX5				DSVSLAYQRVQKVDCTSLRPVLLLGPLLDVVKEMLVNEAPGKFCRCPLEVMKASQQAIERGVKDCLFVDYKRRSGHFDVTTVASIKEITEKNRHCLLDIAPHAIERLHHMHIYPIVIFIRYKSAKHIKEQRDPVYLRDKVTQRHSKEQFETAQKIDQEYSRYFTGVVQGGALSSICTQILAMVSQEQ
Oscarella carmela		xxx	partial		EC370848	SFLFGLRFIRSSSVDDLKNFAHEGYHYIMEDDPSTIETLENMEVSPIVIFLTAKSRKLSISWWCLKGGIGASVQKGR

## Sheet: cask
				CASK CaMK
ORGANISM		Acc. Nr.	note	supporting ESTs	Aa	DNA
Oscarella carmela		xxx	blasthits for Calcium Calmodulim kinase 2		not found
hydra vulgaris		xxx			not found
Strongylocentrotus purpuratus		xxx			not found
ciona intestinalis		blast	ENSCING00000004817.	BW210479	YEQYETIGKGPFSIVRRCIHKDTRQQFAVKIVDVAKFTSSPGLSTHDLKREASICHQLKHPHIVELIEVYSSNGFLYMVFEYMDGADLCFEIVKRANMGFVYSEAVTSHYMRQILEALRYCHEHNVVHRDIKPHCVLLASKENSAAVKLGGFGLAFQIEDTGNGFITGGNVGTPHFMSPEVVHGEPYGKPVDIWGCGVMLFILVSGSLPFCGTRERLYESITHGRYKMNPRQWENISPSCQDLVQRMLTLDPNERITVFECLNHPWI
Lymnaea stagnalis		AAO83853			SEALHFCLGGPFSVVRRCLHRETRQQFAVKIVDVSKFTSSPGLTVEDLKREATICHMLKHPHIVELLETYSSDMMLYMVFEYMDGADLCFEIVKRASSGFVYSEAVASHYMRQVLEALRYCHTNNIIHRDLKPHCILLASTENSAPVKLGGFGVATQLPDGQLITSGRVGTPQYMAPEVIERRPYGKPVDMWGCGVLLFILLGGYPPFCGTKERLYEIIVKGSYPMKPKQWDQISSQGKDLLFRLLEKDPEKRITVEQALEHTWI
homo sapiens		NM_003688			YELCEVIGKGPFSVVRRCINRETGQQFAVKIVDVAKFTSSPGLSTEDLKREASICHMLKHPHIVELLETYSSDGMLYMVFEFMDGADLCFEIVKRADAGFVYSEAVASHYMRQILEALRYCHDNNIIHRDVKPHCVLLASKENSAPVKLGGFGVAIQLGESGLVAGGRVGTPHFMAPEVVKREPYGKPVDVWGCGVILFILLSGCLPFYGTKERLFEGIIKGKYKMNPRQWSHISESAKDLVRRMLMLDPAERITVYEALNHPWL	tacgagctgtgcgaggtgatcggaaagggtcccttcagtgttgtacgacgatgtatcaacagagaaactgggcaacaatttgctgtaaaaattgttgatgtagccaagttcacatcaagtccagggttaagtacagaagatctaaagcgggaagccagtatctgtcatatgctgaaacatccacacattgtagagttattggagacatatagctcagatggaatgctttacatggttttcgaatttatggatggagcagatctgtgttttgaaatcgtaaagcgagctgacgctggttttgtgtacagtgaagctgtagccagccattatatgagacagatactggaagctctacgctactgccatgataataacataattcacagggatgtgaagccc…
Branchiostoma		xxx			not found
Leucoraja erinacea		blast	partial	DR783849	YELCEVIGKGPFSVVRRCINRETGQQFAVKIVDVAKFTSSPGLSTEDLKREASICHMLKHPHIVELLETYSSDGMLYMVFEFMDGADLCF
danio rerio		NM_152941			YELCEVIGKGPFSVVRRCINRETGQQFAVKIVDVAKFTSSPGLSTEDLKREASICHMLKHPHIVELLETYSSDGMLYMVFEFMDGADLCFEIVKRADAGFVYSEAVASHYMRQILEALRYCHDNNIVHRDVKPHCVLLASKENSAPVKLGGFGVAIQLGESGLVAGGRVGTPHFMAPEVVKREPYGKPVDVWGCGVILFILLSGCLPFYGTKERLFEAIIKGKYKVMNPRQWGHISESAKDLVRRMLMLDPAERITVYEALNHPWL	tacgagctgtgtgaggtcattggcaagggaccttttagtgtggtacgaagatgcatcaacagagagacgggccaacagtttgccgtgaagattgtggatgtggccaaattcacctccagccctggcctcagcacagaagacctgaagagagaagccagtatctgccacatgctgaaacatcctcatatagtggagcttctagagacctacagctctgatgggatgctctacatggtgtttgagttcatggatggagcagatctctgctttgagattgtgaagagagcagacgctggctttgtttacagtgaagcggtagccagtcactacatgagacagatcctagaggcgctgcggtattgccatgacaacaacatcgttcaccgggatgtgaagcct…
c. elegans		NM_001029416			LSIRDVIEQGPFSNVYRILHGPSNRKFLLRSINLNLFRQHTGLGFEEIDEEIRICQNLQHPYICRLEKTINSVHYRHIIFENMEGNDICFEIVQRASNGFVFSEYVVSHYTRQLLDALDYCHTRKIVHRDVRPHNLVLASKDTSAPLKLCGFGVAKDLSEIGGSMACGRVGVPQFMAPEIVRKDRVSCSSDIWSSGVVLFLLLAGRLPFSGSTSDIYERIMQTDVDVDGYMPNISESARNLVRRMLNADPSKRISAKEALNHEWI	ctgtcgatccgggatgtgatagaacaaggtccattttcaaatgtataccgaatacttcatggaccatcaaatcgaaaatttttactgagatcaatcaatttgaatttgttcagacagcacaccgggttaggatttgaagaaatcgacgaggaaattagaatatgccaaaatctacagcacccttacatatgccgactggaaaaaactatcaacagcgttcattatcgacatatcatttttgagaacatggagggaaatgatatttgttttgaaatagttcaaagagcaagtaatggattcgtattttctgaatatgtagtaagtcactatacacggcagctcctagatgctctagattactgtcacactaggaaaattgttcatagagatgtacggcct…
drosophila melanogaster		U53190			YELCEVIGKGPFSIVRRCIHRESNQQFAVKIVDVAKFTASPGLSTADLKREATICHMLKHPHIVELLETYSSEGMLYMVFEFMEGSDLCFEVVRRAVAGFVYSEAVACHYMRQILEALRYCHENEILHRDVRPACALLATVDNSAPVKLGGFGSAIQLPGTRETIETHGRVGCPHYMAPEVVTRRLYGKGCDVWGAGVMLHVLLSGRLPFLGSGVRLQQSVARGRLSFEAPEWKSISANAKDLVMKMLAANPHHRLSITEVLDHPWI	tacgagctgtgcgaggtcattggcaaaggacctttctccatcgtaaggcgatgcatacacagggagtccaatcagcagtttgccgtcaaaatcgttgatgtggccaagttcacagcgagtcctggactgagcacagcggatctgaagcgcgaggccacaatatgtcacatgttaaagcatccgcacattgtagagctgctggagacgtacagttccgagggaatgctctacatggtcttcgagttcatggagggctccgacttgtgcttcgaggttgtgcggcgtgctgttgccggttttgtctacagcgaggcggttgcttgtcactatatgcgacaaatcctggaggcactgcgctattgtcacgagaacgagatcctgcacagggatgttcgtccc…
xenopus tropicalis		NM_001016204			YELCEVIGKGPFSVVRRCINRETGQQFAVKIVDVAKFTSSPGLSTEDLKREASICHMLKHPHIVELLETYSSDGMLYMVFEFMDGADLCFEIVKRADAGFVYSEAVASHYMRQILEALRYCHDNNIIHRDVKPHCVLLASKENSAPVKLGGFGVAIQLGESGLVAGGRVGTPHFMAPEVVKREPYGKPVDVWGCGVILFILLSGCLPFYGTKERLFEGIIKGKYKMNPRQWNHISESAKDLVRRMLMLDPAERITVYEALNHPWL	tatgagctgtgcgaggtgattggcaagggtccatttagtgttgtccgaagatgtatcaacagagaaactggacagcagtttgcagtaaaaatcgtcgatgttgcaaagtttacatcaagcccaggtttaagcacagaagatctcaaaagagaagcaagtatatgccacatgctgaagcatccgcatattgtcgagctccttgagacatacagttcagatggaatgctctatatggtatttgaatttatggatggagccgacttatgctttgaaattgtaaagagagcagatgctggatttgtatacagcgaagctgttgccagccattatatgaggcaaatcctggaagcattaagatattgtcacgacaacaacatcattcacagagatgtaaagcct…
gallus gallus		blast	ENSGALG00000016226	BU251668	LCFEIVKRADAGFVYSEAVASHYMRQILEALRYCHDNNIIHRDVKPHCVLLASKENSAPVKLGGFGVAIQLGESGLVAGGRVGTPHFMAPEVVKREPYGKPVDVWGCGVILFILLSGCLPFYGTKERLFEGIIKGKYKMNPRQWSHISESAKDLVRRMLMLDPAERITVYEALNHPWL	CTGTGTTTTGAAATTGTGAAGAGAGCAGATGCTGGATTTGTGTACAGCGAGGCTGTAGCCAGTCATTACATGAGACAGATATTGGAAGCTCTACGTTACTGTCATGATAATAATATAATTCACAGGGATGTGAAGCCACACTGTGTACTGCTTGCCTCAAAAGAGAATTCAGCCCCGGTAAAGCTTGGTGGCTTCGGGGTAGCAATTCAATTAGGAGAATCTGGGCTAGTTGCTGGAGGACGTGTAGGAACACCTCATTTTATGGCCCCAGAAGTGGTGAAAAGGGAACCTTATGGGAAGCCTGTAGATGTTTGGGGTTGTGGTGTCATCCTTTTTATCCTGCTAAGTGGTTGTTTGCCTTTTTATGGAACCAAGGAAAGATTGTTTGAAGGCATTATT…
tetraodon		blast	GSTENG00027187001		MKTKPHCVLLASKENSAPVKLGGFGVAIQLGESGLVAGGRVGTPHFMAPEVVKREPYGKPVDVWGCGVILFILLSGCLPFYGTKERLFEAIIKGKYKMNPRQWAHISESAKDLVRRMLMLDPAERITVYEALNHPWL	ATGAAGACCAAGCCTCACTGTGTGCTCCTGGCCTCCAAGGAGAACTCTGCTCCGGTCAAGCTGGGAGGGTTCGGAGTGGCCATTCAGCTGGGAGAGTCCGGCTTGGTCGCTGGAGGTCGAGTCGGCACGCCTCACTTCATGGCGCCCGAGGTGGTGAAGAGGGAGCCGTACGGCAAACCGGTGGACGTGTGGGGATGTGGAGTCATCCTCTTCATCCTCCTCTCTGGCTGCCTTCCGTTCTACGGCACCAAGGAGCGCTTGTTTGAGGCCATCATCAAGGGGAAATATAAGATGAACCCACGCCAATGGGCCCACATCTCAGAGAGTGCCAAGGACCTGGTGAGACGCATGCTGATGCTGGACCCCGCTGAGAGGATCACCGTCTACGAGGCCCTCAAC…
mus musculus		NM_009806			YELCEVIGKGPFSVVRRCINRETGQQFAVKIVDVAKFTSSPGLSTEDLKREASICHMLKHPHIVELLETYSSDGMLYMVFEFMDGADLCFEIVKRADAGFVYSEAVASHYMRQILEALRYCHDNNIIHRDVKPHCVLLASKENSAPVKLGGFGVAIQLGESGLVAGGRVGTPHFMAPEVVKREPYGKPVDVWGCGVILFILLSGCLPFYGTKERLFEGIIKGKYKMNPRQWSHISESAKDLVRRMLMLDPAERITVYEALNHPWL	tacgagctatgcgaggtgatcggcaagggtcccttcagtgttgtacggcgatgtatcaacagagaaactgggcaacaatttgctgtaaaaattgttgatgtagccaagttcacatcaagtccagggttaagtacagaagatctaaagcgggaagccagtatctgtcatatgctgaagcatccacacattgtagagctgttggagacatatagctcagatgggatgctttacatggtttttgaatttatggatggagcagatctgtgttttgaaatcgtaaagcgagctgatgctggttttgtatacagtgaagctgtagccagccactacatgagacagatactggaagctctgcgctactgtcatgataataacataattcacagggacgtgaagccc…
				CASK L27 1
ORGANISM		Acc. Nr.	note	supporting ESTs	Aa	DNA
Oscarella carmela		xxx			not found
hydra vulgaris		xxx			not found
Strongylocentrotus purpuratus		xxx			not found
ciona intestinalis		blast	ENSCING00000004817.	BW344827	AVAHVLDSLEEVHALSDGAKNDLEFLQSLLDDKSLHSMLELYDRISTKAQSKHVLP
Lymnaea stagnalis		AAO83853			AVSQVLDSLEEIQLLSDCAQSQHHTNFLEQVFQDSKLVALLNLYDKINTRTTSPARRP
homo sapiens		NM_003688			AVSQVLDSLEEIHALTDCSEKDLDFLHSVFQDQHLHTLLDLYDKINTKSSPQIRNP	gcagtctcacaggtgctggacagcctggaagagattcatgcgcttacagactgcagtgaaaaggacctagattttctacacagtgttttccaggatcagcatcttcacacactactagatctgtatgacaaaattaacacaaagtcttcaccacaaatcaggaatcct
Branchiostoma		xxx			not found
Leucoraja erinacea		xxx			not found
danio rerio		NM_152941			AVSQVPDSLEEIHALTDCSEKDLDFLHSVFQDHHLHTLLDLYDKINTKSSPQIRNP	gctgtatcacaagtgccggacagtttggaggagatccatgcgcttacagactgcagtgagaaagatctggactttctacacagcgtcttccaggaccatcaccttcacacattgcttgatctgtatgacaagataaacaccaagtcgtcaccgcaaatcaggaatcct
c. elegans		NM_001029416			KVLGSLDAINSLLDPNSYKPGSTTFQKIHDDGSVRNLLRLYDKIKALPCEPVVTE	aaggttcttggaagtttggacgccatcaacagtcttttggaccccaacagctacaagcccggcagcaccactttccagaaaattcatgacgacgggagtgttcggaatctgttaaggttgtatgacaagatcaaagcgttgccgtgtgagccggtggtaacggag
drosophila melanogaster		U53190			AVQRILDCLDDIYSLQDAHVDADVLRDMLRDNRLHQFLQLFDRIAATVVTSNGRA	gcagtgcagcgcatcttggactgtctggatgacatatattcgctgcaggacgcacacgttgacgccgatgtgctgcgggatatgctgcgcgacaacaggctgcaccagtttctgcagctgttcgacaggatcgcggcgacagtggtgaccagcaatggtagagca
xenopus tropicalis		NM_001016204			AVSQVLDSLEEIHALTDCSEKDLDFLHSVFQDQHLHTLLDLYDKINTKSSPQIRNP	gcggtgtcacaagtactggatagcctagaagagattcatgcgctcacagactgcagtgagaaggacctcgatttccttcatagtgttttccaagatcaacatttgcacactctcctagatctttatgacaaaattaacacaaagtcatcaccacaaatcaggaatcct
gallus gallus		blast	ENSGALG00000016226		AVSQVLDSLEEIHALTDCSEKDLDFLHSVFQDQHLHTLLDLYDKINTKSSPQIRNP	GCAGTCTCACAGGTGCTGGACAGCCTGGAGGAAATTCATGCACTTACAGATTGCAGTGAAAAAGACTTAGATTTTCTTCACAGTGTTTTCCAGGATCAACATCTTCACACGCTACTAGATCTTTATGACAAAATAAACACAAAATCTTCACCACAGATCAGGAATCCT
tetraodon		blast	GSTENG00027187001		AVSQVLDSLEEIHALTDCSEKDMDFLHSVFQDQHLHTLLDLYDKINTRSSPQIRNP	GCAGTATCACAAGTTTTGGACAGTCTGGAGGAAATTCATGCGCTGACGGACTGCAGTGAGAAAGACATGGACTTCCTCCACAGCGTCTTCCAGGATCAGCACCTTCACACTCTGTTAGACCTTTATGATAAAATCAACACCAGGTCATCCCCTCAGATCAGGAATCCT
mus musculus		NM_009806			AVSQVLDSLEEIHALTDCSEKDLDFLHSVFQDQHLHTLLDLYDKINTKSSPQIRNP	gccgtctctcaggtgctggacagcctggaagagattcacgcacttacagactgcagtgaaaaggacctagattttctacacagtgttttccaggatcaacatcttcacacactgctggatctgtatgacaaaattaacacaaagtcttcgccacaaatcaggaatcct
				CASK L27 2
ORGANISM		Acc. Nr.	note	supporting ESTs	Aa	DNA
Oscarella carmela		xxx			not found
hydra vulgaris		xxx			not found
Strongylocentrotus purpuratus		XM_787617			VHVTTEQVLELFRQHNQDSQDAYELQAILSDPYFRALLQAHDVVAHEVYSDHAIR
ciona intestinalis		blast	ENSCING00000004817.	AK116829	AVNHAREVLTQFSDFSSPTSLELTALLTQPHFKGLLQAHDVVAQEVYSDDAVK
Lymnaea stagnalis		AAO83853			AVHRASEVLRLLQANSSGSCSAEVAELRRLLTSPNMKALLQSHDVVAHEVYSEDTAH
homo sapiens		NM_003688			AVQRAKEVLEEISCYPENNDAKELKRILTQPHFMALLQTHDVVAHEVYSDEALR	gcagtacagagagccaaagaggtattggaagaaatttcatgttaccctgagaataacgacgcaaaggaactaaagcgtattttaacacaacctcatttcatggccttacttcagactcacgacgtagtggcacatgaagtttacagtgatgaagcattgagg
Branchiostoma		blast		BW807578	AGSRVYHHIAEGSPSMDDQRGCEEGRILSCNSALLEAMLQSHDVVAHEVYSDEAIR
Leucoraja erinacea		xxx			not found
danio rerio		NM_152941			AVQRAKEVLEEISCYPENTDAKELRRILTQPHFMALLQTHDVVAHEVYSDDAMR	gcagttcagagagccaaagaggtactggaggagatttcatgctacccggagaatacagatgctaaagaactgagacggatcctaactcagcctcatttcatggccttacttcaaactcatgatgttgtggcacatgaggtgtacagtgacgatgcaatgagg
c. elegans		NM_001029416			TSTLRKETLNQIDGLLGPSPEALELRQLLNSPHLASCVQALDVVVCEIRDPKNEA	acgtcaactcttcgaaaagagacacttaaccaaatagacggccttcttggaccaagccccgaagcattggaactccgacaactactgaattcaccacatttagctagttgtgtccaagcgcttgacgtagtggtttgtgaaattcgtgatccgaaaaatgaagca
drosophila melanogaster		U53190			AVGRCRDVLEQLSSTSGGNSLGGKYAKEELMRLLAAPHMQALLHSHDVVARDVYGEEAAR	gccgtaggccgatgtcgcgatgtcctggagcagctctcatcgacgtccggcggcaactcactgggcggcaagtatgccaaggaggagctgatgcggctactggccgccccccacatgcaggctctgctccatagccacgatgtggtggcccgggatgtctacggggaggaggctgcgcgt
xenopus tropicalis		NM_001016204			AVQRAKEVLEEISCYPENNDAKELKRILTQPHFMALLQTHDVVAHEVYSDEALR	gctgtacagcgagccaaagaggtgctggaagaaatatcatgctatcctgaaaataatgatgcaaaggagctaaagcgaatcttaacacaacctcatttcatggcccttcttcaaacacatgatgtggtagcccatgaagtttacagcgatgaagccctaaga
gallus gallus		blast	ENSGALG00000016226		AVQRAKEVLEEISCYPENNDAKELKRILTQPHFMALLQTHDVVAHEVYSDEALR	GCTGTACAGAGAGCCAAAGAGGTATTGGAAGAAATTTCATGTTACCCAGAAAACAATGATGCAAAGGAGCTAAAGCGTATTTTAACACAACCTCATTTCATGGCCTTACTTCAAACTCATGATGTAGTGGCACATGAAGTTTACAGTGATGAAGCGCTGAGA
tetraodon		blast	GSTENG00027187001		GVQRAKEVLETIACYPENMEAKELRRILTQPHFMALLQTHDVVAHEVYSDEALR	GGAGTGCAGAGAGCCAAAGAGGTACTGGAAACCATCGCTTGTTATCCAGAGAACATGGAGGCCAAGGAGCTCAGGAGGATCCTCACGCAGCCTCATTTCATGGCTCTGCTCCAGACTCACGATGTGGTGGCCCACGAGGTCTACAGCGACGAGGCGCTGAGG
mus musculus		NM_009806			AVQRAKEVLEEISCYPENNDAKELKRILTQPHFMALLQTHDVVAHEVYSDEALR	gcagtacagagagccaaagaggtgttggaagaaatttcatgttaccctgagaataatgatgcgaaggaactaaagcgtattttaacacaacctcatttcatggccttacttcagactcatgatgtagtggcacatgaagtttacagtgatgaagcattaagg
				CASK PDZ
ORGANISM		Acc. Nr.	note	supporting ESTs	Aa	DNA
Oscarella carmela		xxx			not found
hydra vulgaris		xxx			not found
Strongylocentrotus purpuratus		XM_787617		CD319858	EPLGITLKMNEDRRCIVARIMHGGMIHRQATLHVGDEIREINNASVANQTVDQLQKLLRELKGSITFKIVPSY
ciona intestinalis		blast	ENSCING00000004817.	AK116829	EPLGITLKMNEDGHCVVARIMHGGMIHRQGTLHVSDEIREINGVNVSNHTIDSLQKMLKELRGNITFKIVPSY
Lymnaea stagnalis		AAO83853			EPMGITLKVNDAGQCFVARIMHGGMIHRQGTLHVGDEIKEINGVSVENQGVDVLQSMLKEARGSIILKIVPSL
homo sapiens		NM_003688			EPMGITLKMNELNHCIVARIMHGGMIHRQGTLHVGDEIREINGISVANQTVEQLQKMLREMRGSITFKIVPSY	gaaccaatgggaatcactttaaaaatgaatgaactaaatcattgtattgttgcaagaattatgcatgggggcatgattcacaggcaaggtacacttcatgttggtgatgaaattcgagaaatcaatggcatcagtgtggctaaccaaacagtggaacaactgcaaaaaatgcttagggaaatgcgggggagtattaccttcaagattgtgccaagttac
Branchiostoma		blast		BW807578	EPMGITLKMNEEGRCVVARILHGGMIHRQATLHVGDEIREINGVSV
Leucoraja erinacea		blast		DT726287	EPMGITLKLNDHGRCVIGRILHGGMIHRQGALHVGDEILEINGKSVANQTVEQLQLLLKEMMGTVTLQVQSSY
danio rerio		NM_152941			EPMGITLKMNDLNHCIVARIMHGGMIHRQGTLHIGDEIREINGISVANQTVEQLQKMLREMRGSITFKIVPSY	gaaccaatgggcatcacattgaaaatgaatgacctaaaccactgcatcgtagcaagaataatgcatgggggtatgattcacagacaaggaactttacacattggagacgagatccgggagatcaacggtataagtgtagcaaatcaaacagtggagcagcttcagaaaatgcttcgggagatgagaggcagcatcacctttaagattgtgccaagctac
c. elegans		NM_001029416			EPMGITLKVNEDGRCFVARIMHGGMIHRQATLHVGDEIREINGMSVANRSVESLQEMLRDARGQVTFKIIPSY	gaaccaatgggaattacgttgaaggtcaacgaagatggaaggtgttttgtggcaagaattatgcatggaggcatgattcatagacaagcaacccttcatgttggagatgaaatccgtgaaataaatggaatgagcgtagcgaatcggagtgtagaatcgcttcaagaaatgctcagagatgctcgaggtcaagtcacctttaaaatcatcccatcttac
drosophila melanogaster		U53190			EPMGITLKMTEDGRCIVARLMHGGMIHRQATLHVGDEIREINGQPVQHQSVGQLQRMLREARGSVTFKIVPSY	gagcccatgggcatcacgctgaagatgaccgaggacgggcggtgcattgtcgccaggcttatgcacggcgggatgattcatcgccaggccacgctgcacgtgggcgacgaaatacgggagatcaacggccagccggtgcagcaccagtcggttggccaattgcaacgaatgctgcgcgaggcacgcggttctgttaccttcaagatagttccttcgtac
xenopus tropicalis		NM_001016204			EPMGITLKMNELNHCIVARIMHGGMIHRQGTLHVGDEIREINGISVANQTVEQLQKMLREMRGSITFKIVPSY	gaaccgatggggataacgcttaagatgaacgagcttaatcattgtattgttgcaagaattatgcatggtggaatgattcacaggcaagggactcttcatgtaggagatgaaatccgagaaataaatggaatcagtgtagcaaaccagactgtggaacaacttcaaaagatgttgagagaaatgcggggcagtatcactttcaagattgtgccaagttac
gallus gallus		blast	ENSGALG00000016226	BX273571	EPMGITLKMNELNHCIVARIMHGGMIHRQGTLHVGDEIREINGISVANQTVEQLQKMLREMRGSITFKIVPSY	GAACCAATGGGAATCACTTTAAAAATGAATGAGCTGAACCATTGCATTGTGGCAAGAATTATGCACGGAGGAATGATTCACCGGCAAGGTACGTTACATGTAGGGGATGAAATCCGAGAAATAAACGGCATCAGTGTGGCAAATCAAACAGTAGAACAACTACAAAAAATGCTTAGGGAAATGCGTGGAAGTATCACCTTTAAGATAGTGCCAAGTTAT
tetraodon		blast	GSTENG00027187001	-	EPMGITLKMNDLNHCIVARIMHGGMIHRQGTLHVGDEIREINGISVANQTVEQLQKMLREMRGSITFKIVPSY	GAGCCCATGGGCATCACTCTGAAAATGAATGACCTTAACCACTGCATCGTAGCCCGAATTATGCATGGTGGAATGATTCATCGACAAGGAACTCTGCATGTAGGAGATGAGATCCGTGAGATTAATGGCATCAGCGTTGCCAATCAGACGGTAGAGCAGCTCCAAAAGATGCTGAGGGAGATGAGGGGAAGCATCACTTTCAAGATTGTACCCAGTTAC
mus musculus		NM_009806			EPMGITLKMNELNHCIVARIMHGGMIHRQGTLHVGDEIREINGISVANQTVEQLQKMLREMRGSITFKIVPSY	gagccaatgggaatcactttgaaaatgaatgagctaaatcattgtattgtcgcaagaatcatgcatgggggtatgattcacaggcaaggtacacttcatgttggtgatgaaatccgagaaatcaatggcatcagtgtcgctaaccaaacagtggaacagctacaaaaaatgcttagggaaatgcgagggagtattaccttcaagattgtgccaagctac
				CASK SH3
ORGANISM		Acc. Nr.	note	supporting ESTs	Aa	DNA
Oscarella carmela		xxx			not found
Hydra magnipapillata		xxx			not found
Strongylocentrotus purpuratus		XM_787617		CD319858	IYVRAQFDYDPGQDDLIPCQQAGLSFRCGDILQIISKDDHNWWQARKEGEPLNGTAGLIPSPELQEWR
ciona intestinalis		blast	ENSCING00000004817.	AK116829	IYVRAQFDYDPRSDDLIPCREAGVKFQTGNILQVISKDDHNWWQARVTGTPKSSAGLVPSPELQEWR
Lymnaea stagnalis		AAO83853			IYVRALFNYDPRDDDLIPCSQAGVPFKVGDVLRIISKDDSDWWQAKKWEAKSSGPAGLIPSPELQEWR
homo sapiens		NM_003688			IYVRAQFEYDPAKDDLIPCKEAGIRFRVGDIIQIISKDDHNWWQGKLENSKNGTAGLIPSSELQEWR	atctatgtaagagcacaatttgaatatgatccagccaaggatgacctcatcccctgtaaagaagctggcattcgattcagagttggtgacatcatccagattattagtaaggatgatcataattggtggcagggtaaactggaaaactccaaaaatggaactgcaggtctcattccttcttctgaacttcaggaatggcga
Branchiostoma		xxx			not found
Leucoraja erinacea		xxx			not found
danio rerio		NM_152941			IYVRAQFEYDPVKDDLIPCKEAGIRFRVGDIIQIITKDAITGGRASWRTPKNGTAGLIPSPELQEWR	atttatgtacgagcacagttcgagtatgacccggtaaaagatgacctcatcccctgtaaagaggccgggattcgcttcagagtgggtgacataatccagattatcaccaaagatgccataactggtggcagggcaagctggagaacacccaagaatggcacagcggggctcattccctccccagaactccaggagtggcgg
c. elegans		NM_001029416			IFVRAQFDYEPSQDDLIPCPQAGIPFKTGDILQVISKDDHNWWQARFVSSFPSIGNSSNAQRSNQQQVAGLIPSPELQEWR	atttttgtacgtgctcaattcgactacgaaccaagtcaagacgatctgattccgtgtccacaggctggaattccttttaaaactggcgatattcttcaggtaatctccaaggatgaccataactggtggcaagcacgatttgtatcttcgttcccgtcaattggaaattcttcaaatgcacaacgaagcaatcaacagcaagtggcaggcctcattccgtcgccggagcttcaagaatggagg
drosophila melanogaster		U53190			IFVRAQFDYNPLDDELIPCAQAGISFQVGDILQIISKDDHHWWQARLGTVGGSAGLIPSPELQEWR	atattcgtgcgcgcccaattcgattataatccgctggatgatgagcttataccctgcgcccaggcgggcatatcgttccaagtgggcgatatactgcagattattagcaaggacgatcatcactggtggcaggcgcgactgggcacggtgggcggatcggccggactgataccgtcgccggagctgcaggagtggcgg
xenopus tropicalis		NM_001016204			IYVRAQFEYDPAKDDLIPCKEAGIRFRVGDIIQIISKDDHNWWQGKLENAKNGTAGLIPSPELQEWR	atatatgtaagagcacaatttgaatatgatccagcaaaagatgacctcattccttgtaaagaagctggcatcagatttagagttggagacattatccaaattattagtaaggatgaccacaactggtggcagggcaaactggaaaacgctaaaaatggcactgctggtctcattccctctcctgaacttcaagagtggcgt
gallus gallus		blast	ENSGALG00000016226	CX394640	IYVRAQFEYDPAKDDLIPCKEAGIRFRVGDIIQIISKDDHNWWQGKLENSKNGTAGLIPSPELQEWR	ATATATGTAAGAGCACAATTTGAATATGATCCAGCAAAGGATGACCTCATTCCTTGCAAAGAAGCTGGCATCAGATTCCGAGTTGGTGATATTATCCAAATCATTAGCAAAGACGATCACAACTGGTGGCAGGGTAAACTGGAGAACTCCAAAAACGGTACTGCAGGTCTTATTCCTTCTCCTGAACTTCAAGAATGGCGG
tetraodon		blast	GSTENG00027187001	-	IYVRAQFEYDPAKDDLIPCKEAGIRFRVGDIIQIISKDDHNWWQGKLENTKNGTAGLIPSPELQEWR	ATTTACGTCCGTGCCCAGTTTGAGTATGACCCAGCCAAAGACGACCTCATTCCCTGTAAGGAGGCAGGCATTCGCTTCAGAGTGGGGGACATTATTCAGATCATCTCCAAGGACGACCACAACTGGTGGCAGGGGAAGCTGGAGAACACCAAGAACGGGACCGCGGGCCTCATTCCATCACCGGAGCTCCAGGAGTGGCGT
mus musculus		NM_009806			IYVRAQFEYDPAKDDLIPCKEAGIRFRVGDIIQIISKDDHNWWQGKLENSKKGTAGLIPSPEIQGWR	atctatgtaagagcacaatttgaatatgatccagccaaggatgacctcatcccctgcaaagaagctggcatccggttccgagttggtgacatcatccagattattagtaaggatgaccacaactggtggcagggtaaactggaaaactccaaaaagggaactgcaggtctcattccttctcctgaaattcagggatggcga
				CASK GK
ORGANISM		Acc. Nr.	note	supporting EST	Aa	DNA
Oscarella carmela		xxx			not found
Hydra magnipapillata		xxx			not found
Strongylocentrotus purpuratus		XM_787617		-	MRKTLVLLGAHGVGRRHIKNTLITSHPNKYAYPIPHTTRRCKSDEENGKNYFFVSHEEMMNDIANNKYLEYGTHEDAMYGTKLDTIREIHNRSLIAILDVEPQALKVLRCAEFAPFVVFIAAPTLTGMNDVHDSSLERLAKESELLRQAYGHFFDLTIVNNDIDDTIRTLENAMEEIC
ciona intestinalis		blast	ENSCING00000004817.	BW518518	KRRTLVLLGAHGVGRRHIKNTLISTHPEKFAYPVPHTTRPQRPDEQAGVNYYFTTYETMMHEIKNNQYLEYGTHENACYGTKLDTIRKIHTENRMAILDVEPQALKVLRSAEFAPFVVYIAAPDVQATSLEEDESLDRLQKESELLREAYQHYFDLTIVNNDIDQTINALEAAIEKVC
Lymnaea stagnalis		AAO83853			MRRTLVLLGAHGVGRRHIKNTLITGHPDRFAYPIPHTTRPPRTEEEDGKNYFFVSHEAMMRDIANNEYLEYGTHEDAMYGTKLETIRNIHSRGLMAILDVEPQAIKVLRTGIFTPIIVFIAAPTLPTLQEDSSLERLANESKLLEKAYGHFFDLKIVNNDIDETIQTLEKAIQEIC
homo sapiens		NM_003688			KRKTLVLLGAHGVGRRHIKNTLITKHPDRFAYPIPHTTRPPKRDEENGKNYYFVSHDQMMQDISNNEYLEYGSHEDAMYGTKLETIRKIHEQGLIAILDVEPQALKVLRTAEFAPFVVFIAAPTITPGLNEDESLQRLQKESDILQRTYAHYFDLTIINNEIDETIRHLEEAVELVC	aagaggaaaacactagtcttattaggcgcacatggtgttgggagaagacacataaaaaacactctcatcacaaagcacccagaccggtttgcgtaccctattccacatacaaccagacctccaaagagagacgaagaaaatggaaagaattattactttgtatctcatgaccaaatgatgcaagacatctctaataacgagtacttggagtacggcagccacgaggatgcgatgtatgggacaaaactggagaccatccggaagatccacgagcaggggctgattgcaatactggacgtggagcctcaggcactgaaggtcctgagaactgcagagtttgctccttttgttgttttcattgctgcaccaactattactccaggtttaaatgaggatgaa…
Branchiostoma		blast		BW896079	MRKTLVLLGAHGVGRRHIKNTLITTHPDKFAYPIPHTTRQRPSFASTDTTRTPRKEEEDGKNYYFVSHDQMMADIANNEYLEYGTHEDAMYGTKLDTIRKIHEEGLIAILDVEPQALKVLRSAEFAPFVVFIAAPSIASMNEVQKKAMNANDNSLERLARESDMLRQAYGHYFDLTIVNNDIEETIRILENAIEEVC
Leucoraja erinacea		blast		CV068477	RRKTLVLLGAHGVGRRHIKNTLITKHPDRFAYPIPHTTRPARKDEENGKNYHFVSHDQMMQDISNNEYLEYGSHEDAMYGTKLETIRKIHEQALIAILDVEPQALKVLRTAEFAPFVVFIAAPTITPGMTEDESLQRLQKESEILQRTYAHYFDLTIKSHEIDETIRHLEEAIELVC
danio rerio		NM_152941			KRKTLVLLGAHGVGRRHIKNTLITKHPDRFAYPIPHTTRPPKKDEENGKNYFFVSHDQMMQDISNNDYLEYGSHEDAMYGTRLETIRKIHEQGLIAILDVEPQALKVLRTAEFAPYVVFIAAPTITPGMTEDESLQRLQKESEILQKTYAHYFDQTIINNEIDETIRLLEEAIDMVC	aagaggaaaacattagttttactaggtgctcacggtgttggccgaagacacatcaagaacacactcatcaccaaacacccagacagatttgcttatcccattccacacacaaccagacctccaaagaaagatgaagagaacggcaagaattatttctttgtttcacatgaccaaatgatgcaggacatctccaacaacgattacctggagtacggcagccacgaggacgcgatgtacggcacacggctggagacgatacgcaaaatccatgagcagggactcatagccatactggacgtagagccacaggcactgaaggttttacggacagctgaatttgctccctatgtggttttcatagctgcaccaactatcactcctggcatgactgaggatgag…
c. elegans		NM_001029416			RRKTLVLLGAHGVGRRHIKNTLIHRHPNRFAYPIPHTTRPPRKDEVDGKHYYFVTNEQMMADIQNNEYLEYGTHEESMYGTKLETIRNIHKSGKIAILDVEPQALKVLRTAEYSPFVVFIAAPNLQGMQDPDGSLEKLLNESDVLRQAFGHLFDFIITNSDIDDTIAQLERLVEKLP	cggagaaaaaccttagtacttcttggagctcatggcgttggcagaagacatatcaagaacactttgatacacagacacccgaatagatttgcatatccaattccccatacaactcgaccgccacgaaaagatgaagttgatggtaaacattactattttgttacaaatgagcaaatgatggcggacattcaaaataatgaatatctagagtatggaacgcacgaagaaagtatgtatggaacaaagctagaaaccattcgcaatattcataagagtggaaaaattgcaattttggatgtggaaccacaagcattaaaggttctgaggactgcagaatattcaccatttgttgtgtttattgcagcaccaaacttgcaaggaatgcaggatccggatggt…
drosophila melanogaster		U53190			QRKTLVLLGAHGVGRRHIKNTLISKYPDKYVYPIPHTTRPAKPEEENGRSYYFVSHDEMMADIGANEYLEYGTHEDAMYGTKLDTIRRIHTEGKMAILDVEPQALKILRTAEFTPYVVFIAAPSLQNIADYDGSLERLAKESEMLRQLYGHFFDLTIVNNDISETIATLETAIDRVH	cagcgcaaaacgttggtgctcttgggtgctcatggggtgggcaggcggcacattaagaacaccttgatatcgaagtaccccgacaagtacgtctatcccataccacatacaacgagacctgccaaacccgaggaggagaacggacgcagctattactttgtctcgcacgatgaaatgatggcggacatcggtgcgaatgagtacttggaatacggcacccacgaggatgccatgtacggcaccaagttggacaccatccgacggattcacaccgagggcaagatggccatattggatgtggagccgcaggcactaaagatactccgcaccgccgagttcacgccctatgtcgtgtttatagcggcgccctcactgcagaacatagcagattacgacggc…
xenopus tropicalis		NM_001016204			KRKTLVLLGAHGVGRRHIKNTLITKHPDRFAYPIPHTTRPPKKDEENGKNYFFVSHDQMMQDISNNEYLEYGSHEDAMYGTKLETIRKIHEQGLIAILDVEPQALKVLRTAEFAPFVVFIAAPTITPSISEDESLQRLQKESEILQRTYAHYFDLTIINNEIDETIRHLEDAIELVC	aaaaggaaaacgcttgtccttttaggtgcacatggtgttggcagaagacacataaagaataccttaattacaaaacatcctgacagatttgcctaccccatcccacacacaacaagacctccaaagaaagatgaagaaaatggaaaaaattacttctttgtatctcatgaccaaatgatgcaagatatctccaacaatgaatatctggaatatggcagccatgaagatgctatgtatggaacaaaactggaaaccatacgaaagattcatgaacagggacttattgcaatacttgatgtagaacctcaggctcttaaggtcttgagaacagcagaatttgctccttttgttgtctttattgctgcacctacaattaccccaagtatcagtgaggatgag…
gallus gallus		blast	ENSGALG00000016226	CO635395	KRKTLVLLGAHGVGRRHIKNTLITKHPDRFAYPIPHTTRPPKKDEENGKNYYFVSHDQMMQDISNNEYLEYGSHEDAMYGTKLETIRKIHEQGLIAILDVEPQALKVLRTAEFAPFVVFIAAPTITPGINEDESLQRLQKESEILQRTYAHYFDLTIINNEIDETIRHLEEAIELVC	AAAAGGAAAACACTAGTCTTACTAGGTGCACATGGTGTTGGAAGACGACACATAAAAAACACACTCATCACAAAACACCCGGACAGATTTGCTTACCCCATTCCTCACACAACCCGACCTCCAAAGAAAGATGAAGAAAATGGAAAAAATTACTACTTTGTATCGCATGACCAAATGATGCAGGATATATCAAACAATGAATATTTGGAATATGGCAGCCATGAGGATGCAATGTATGGGACAAAACTGGAAACAATACGGAAGATCCATGAGCAGGGACTAATTGCAATACTTGATGTAGAACCTCAGGCGTTGAAGGTCCTGAGAACTGCAGAGTTTGCTCCTTTTGTTGTTTTTATTGCTGCACCTACGATTACCCCAGGCATTAATGAGGACGAA…
tetraodon		blast	GSTENG00027187001	-	KRKTLVLLGAHGVGRRHIKNTLIAKHPDRFAYPIPHTTRPPKKDEENGKNYYFVSHDQMMQDISNNDYLEYGSHEDAMYGTRLETIRQIHAQGMISILDVEPQALKILRTAEFAPYVVFIAAPTITPGMTEDESLQRLQKESEMLQRTYAHYFDQTIINNEIDDTIRLLEEAVDLVS	AAGAGAAAAACATTGGTCTTACTTGGAGCACATGGAGTTGGTCGGAGACATATTAAGAACACACTCATTGCCAAGCATCCTGACCGCTTCGCCTATCCCATCCCCCACACGACCCGGCCTCCGAAGAAGGATGAGGAGAACGGAAAGAACTATTACTTTGTGTCTCATGACCAGATGATGCAGGACATCAGCAACAATGACTATCTGGAATACGGAAGCCATGAGGACGCCATGTATGGGACCAGACTGGAGACCATCCGGCAGATCCATGCGCAGGGCATGATCTCTATCCTGGACGTGGAACCACAGGCTCTAAAGATCCTCAGGACAGCCGAGTTTGCGCCCTACGTCGTCTTCATCGCAGCTCCCACCATCACCCCCGGCATGACCGAGGACGAG…
mus musculus		NM_009806			KRKTSVLLGAHGVGRRHIKNTLITKHPDRFACPIPHTTRPPKKDEENGKNYYFVSHDQMMRDISNNEYLEYGSHEDAMFGTKLDHRKIHEQGLIAILDVEPQALKVLRTAEFPPFVVFIAAPTITPGLNEDESLQRLQKESDVLQRTYAHYFDLTIINNEIDETIRHLEEAVELVC	aaaaggaaaacatcagtcttattaggtgcacatggtgttggaagaagacacataaaaaataccctcatcacaaagcacccggaccggtttgcgtgccctattccacatacaaccagacctccaaagaaagatgaagaaaatggcaagaattattactttgtgtctcatgaccaaatgatgcgagacatctcgaataacgaatacttggagtatggcagccatgaagatgcaatgttcgggacaaaactggaccatcggaaaatccatgagcaggggctgattgcgattctggacgtggagcctcaggcattgaaggtcctgagaactgcagagtttcccccttttgttgtcttcattgcggcgccaactatcactccaggtttaaatgaggatgaatct…

## Sheet: carma1
			Carma1 CARD
ORGANISM	Acc. Nr.	Notes	supporting ESTs	Aa	DNA
Oscarella carmela	blast	very low expect	EC373682	MSSLDSWEKIVRPRFPYIVQNLAVSELLDILYADKAVSHEDYELLLSSRFPTEQDKTRHLLLSMLLRKGEPAFKTLENALIETNQGHLLPSEDR
Hydra magnipapillata	xxx			not found
Strongylocentrotus purpuratus	XP_793577		-	EDELESHRFEMTRVLRPDRYFEKFRSERILDESDTQVINNETKNPTRDKKAGQFLDIVRERGHVAYKLLLECMEADHPDLYKNITGI
ciona intestinalis	blast		BW288802	MDWQGELQLYRMHIVERIRYCRISAALQSKYVIDMEDNEEILNPYTYRTEQMRLNHLVDILLRKGEENYKKFLQILGSYYPDVYKE
homo sapiens	NM_032415			WENVECNRHMLSRYINPAKLTPYLRQCKVIDEQDEDEVLNAPMLPSKINRAGRLLDILHTKGQRGYVVFLESLEFYYPELYKLVTGK	tgggagaatgtggagtgtaaccggcacatgctcagccgctatatcaaccctgccaagctcacgccctacctgcgtcagtgtaaggtcattgatgagcaggatgaagatgaagtgcttaatgcccctatgctgccatccaagatcaaccgagcaggccggctgttggacattctacataccaaggggcaaaggggctatgtggtcttcttggagagcctagaattttattacccagaactgtacaaactggtgactgggaaa
Branchiostoma	xxx			not found
Leucoraja erinacea	xxx			not found
danio rerio	XM_680052		CR930230	WENAEKNRYILCRFINPNKLTSYLRQCKVIDEQDEDEVLNSRLLESKVNRAGRLLDILHTKGERGYVVFLESLELYYPDLYKLVTGK	tgggaaaacgctgagaagaaccggtacatcttgtgccgtttcatcaaccccaacaagctgacctcatacctgcgccaatgcaaggtcatcgatgaacaagacgaagacgaagtgctcaactctcgcctgctggagtccaaagtcaaccgcgcaggccggctgctggatatcctgcacacgaagggagagcgaggctatgtggtttttctggagagtcttgagttgtattaccctgacctctacaaactggtcacggggaag
c. elegans	xxx			not found
drosophila melanogaster	xxx			not found
xenopus tropicalis	blast		-	WENIECNRHMLSRYINPAKLTPYLRQCKVIDEQDEEEVLSSLLFLSRINRFSDCGSYFSGRLLDILHTKGQRGYIVFLESLEFYYPELYKLVTG	TGGGAGAATATTGAGTGCAACCGGCATATGCTCAGTCGTTATATTAACCCAGCAAAGTTAACACCGTACTTAAGACAATGTAAAGTAATTGATGAACAGGATGAAGAGGAAGTACTCAGCTCTCTTCTGTTTCTCTCTAGAACAACCCGATCAGGTCGCCTCCTTGATATACTTCATACAAAAGGTCAAAGGGGTTATATAGTTTTCTTGGAAAGTTTAGAATTTTACTACCCTGAACTCTATAAGCTGGTTACAGGA
gallus gallus	Q5F3W0	Chromosome 14 at location 5,585,821-5,606,285	AJ732950	WENVECNRHMLSRYINPAKLTPYLRQCKVIDEQDEDEVLNSLMLPSKINRAGRLLDILHTKGQRGYVVFLESLEFYYPELYKLVTGK	TGGGAGAATGTCGAGTGCAACCGGCACATGCTGAGCCGTTACATCAACCCAGCTAAGCTGACCCCGTACCTGCGGCAATGCAAAGTAATCGATGAGCAAGATGAAGATGAGGTGCTTAACTCACTTATGCTGCCCTCCAAAATTAACCGAGCAGGGCGGCTGCTGGACATTCTTCACACCAAAGGCCAAAGGGGCTATGTGGTTTTCTTGGAGAGCTTGGAGTTTTACTACCCTGAACTCTACAAACTGGTGACAGGGAAG
tetraodon	blast	GSTENG00012229001	-	WEKVECKRFELCRIISPAKLTPYLRQCKVLDEQDEDEILNSILLVSKANRTSRLLDILHTKGERGYVAFLESLEFYYPDLYKLVTGN	TGGGAGAAGGTGGAGTGCAAGCGCTTCGAGCTGTGCCGCATCATCTCCCCGGCCAAACTCACGCCCTACCTCCGTCAGTGCAAAGTCCTGGATGAACAGGACGAAGACGAGATCCTCAACTCCATCCTGCTGGTGTCTAAGGCAAATCGCACAAGCCGCCTACTGGATATCCTCCACACTAAAGGGGAGCGGGGGTACGTGGCCTTTCTGGAGAGCCTGGAGTTTTATTACCCGGACCTGTACAAGCTGGTCACGGGGAAC
mus musculus	NM_175362			WDNVECNRHMLSRYINPAKLTPYLRQCKVIDEQDEDEVLNAPMLPSKINRAGRLLDILHTKGQRGYVVFLESLEFYYPELYKLVTGK	tgggataacgtggaatgcaaccggcacatgctgagccgttacatcaaccccgccaagctcaccccctacctgcgccagtgcaaggtcatcgatgagcaagatgaagacgaggtgctcaatgcgcccatgctgccgtccaagatcaaccgtgcaggccgattgttggacattcttcacaccaaggacaaaggggctatgtggtcttcctggagagcctggagttttactacccagaactttacaaactggtgactggaaag
			Carma1 PDZ
ORGANISM	Acc. Nr.	Notes	supporting ESTs	Aa	DNA
Oscarella carmela	xxx			not found
Hydra magnipapillata	xxx			not found
Strongylocentrotus purpuratus	xxx			not found
ciona intestinalis	xxx			not found
homo sapiens	NM_032415			SQLTLLGGNARGSFVHSVKPGSLAEKAGLREGHQLLLLEGCIRGERQSVPLDTCTKEEAHWTIQRCSGPVTLHYKVNH	tcccagctcaccctgctggggggcaacgcgcgagggagcttcgtgcactcggtcaagcctggctctctggccgagaaagccggcctccgtgagggccaccagctgctgctgctagaaggctgcatccgaggcgagaggcagagtgtcccgttggacacatgcaccaaagaggaagcccactggaccatccagaggtgcagcggccccgtcacgctgcactacaaggtcaaccac
Branchiostoma	xxx			not found
Leucoraja erinacea	xxx			not found
danio rerio	XM_680052		-	SEITLIGGNDSGIFVNSVQSGSDADLAGVKVGFHLLMLEGNVHGKAESVSLDTSTKEEAHWTLQRCSGQVHLHYKSSY	tctgaaatcactctgattggtggaaatgatagtggcatcttcgtgaactctgtccagtctggctctgatgcagatctggctggagttaaagtcggatttcatcttttaatgctggagggaaatgttcatggaaaagcagagagtgtgtctttagacaccagcactaaagaagaagcccactggaccctgcagagatgttctggacaagtgcatcttcattacaaatccagctat
c. elegans	xxx			not found
drosophila melanogaster	xxx			not found
xenopus tropicalis	blast		-	SEISIVGGNERGIFISRVKPGSCAEKASLKEGFQLLLLDGYIKGKKQCIPFDSCTKEEAHWTIQRCNGLITIHYRLN	TCTGAAATTTCAATTGTCGGAGGAAATGAAAGAGGCATTTTTATCAGCAGAGTTAAACCCGGTTCTTGTGCAGAAAAAGCTTCCCTAAAAGAGGGTTTCCAGCTATTGTTGTTAGATGGATACATCAAAGGCAAAAAACAGTGTATTCCATTTGATTCCTGTACTAAAGAAGAAGCTCACTGGACAATACAAAGATGTAATGGACTGATTACTATACATTACAGATTAAAC
gallus gallus	Q5F3W0	Chromosome 14 at location 5,585,821-5,606,285	AJ732947	SEITLIGGNDKGSFVSSVVSGSLAEKAGLREGHQLLLLEGCIKGENQSVPLDTCTKEEVHWTIQRCHGPVTLQYKSNH	TCAGAAATCACTCTTATAGGAGGTAACGACAAAGGGAGCTTTGTTAGCTCTGTCGTATCAGGATCACTTGCAGAAAAAGCAGGTCTTCGGGAAGGGCACCAACTCCTACTGTTGGAGGGCTGCATCAAAGGGGAAAATCAGAGTGTTCCCTTGGATACTTGCACAAAGGAGGAAGTCCACTGGACAATTCAGAGGTGCCACGGTCCAGTAACACTCCAGTATAAATCAAATCAT
tetraodon	blast	GSTENG00012229001	-	LLRDLTLVGGNESGIFVSSVQSGSAAERAGLREGHHLLHLEGCIRGEQQSVSLDTSTQEEAHWTLQHCSGPIRLHYRPNY	CTGCTGCGGGACCTCACTCTGGTGGGCGGCAACGAGAGCGGCATTTTCGTCTCGTCCGTCCAGTCCGGCTCAGCGGCGGAGAGGGCGGGGCTACGGGAGGGCCACCATCTGCTGCACCTGGAGGGATGCATACGCGGAGAGCAGCAAAGCGTCTCGCTGGACACCAGCACCCAGGAGGAGGCCCACTGGACGCTGCAGCACTGCTCCGGGCCCATCAGGCTGCACTATCGCCCCAACTAC
mus musculus	NM_175362			GLITQLTLLGGNARGSFIHSVKPGSLAERAGLREGHQLLLLEGCIRGERQSVPLDACTKEEARWTIQRCSGLITLHYKVNH	gggctcatcacgcagctcacccttctgggcggcaatgcacgcgggagcttcattcactctgtcaagccaggctcactggctgagagggccggactgcgtgagggccaccaactcctgctgctggaaggttgcatccgaggcgaaaggcagagcgttccactggatgcgtgcacaaaagaagaggcccgttggaccatccagaggtgcagtggcctcatcactctgcattacaaggtcaaccat
			Carma1 SH3
ORGANISM	Acc. Nr.	Notes	supporting ESTs	Aa	DNA
Oscarella carmela	xxx			not found
Hydra magnipapillata	xxx			not found
Strongylocentrotus purpuratus	xxx			not found
ciona intestinalis	xxx			not found
homo sapiens	NM_032415			FYIRLNLNISSQLDACTMSLKCDDVVHVRDTMYQDRHEWLCARVDPFTDHDLDMGTIPSYSRAQQL	ttctacatccggctgaacctgaacatctccagccagctggacgcctgcaccatgtccctgaagtgtgacgatgttgtgcacgtccgtgacaccatgtaccaggacaggcacgagtggctgtgcgcgcgggtcgaccctttcacagaccatgacctggatatgggcaccatacccagctacagccgagcccagcagctc
Branchiostoma	xxx			not found
Leucoraja erinacea	xxx			not found
danio rerio	XM_680052		-	FYIRLNLNISSQSDNCSLNVRCDEVLHVLDTMHQDKCEWLCARVDPFTDKDLDKGTIPSYSRAQQL	ttctacatacgtctcaatctgaacatctccagccagtctgataactgctcgctgaatgtcagatgtgacgaggtcctccatgttctggacaccatgcatcaagacaaatgcgaatggctgtgtgcccgtgtcgaccctttcacagacaaggacctggacaaaggcaccataccgagttactcaagagcccagcagctc
c. elegans	xxx			not found
drosophila melanogaster	xxx			not found
xenopus tropicalis	blast		-	FYIRLNLNISNQWDSCTLSVYCDEVVHVLDTMYQGKCEWLCAKVDPFTDRNLEAGTIPSYSR	TTCTACATACGTTTAAATCTAAACATCTCAAATCAGTGGGACAGTTGCACACTGTCTGTTTACTGTGATGAGGTTGTTCATGTCCTTGACACTATGTACCAAGGAAAGTGTGAATGGCTATGTGCAAAAGTTGATCCATTTACTGACCGGAATTTGGAAGCAGGCACTATTCCTAGCTATAGCAGG
gallus gallus	Q5F3W0	Chromosome 14 at location 5,585,821-5,606,285 ; gallus misses the last 4 Aa from human: AQQl	AJ732946	FHIRLNLNISSQLDCCSLSVKCDEIVHILDTMYQGTCGGCDWLCARVDPFTDKDLERGTIPSYSR	TTTCACATCCGCCTGAATCTGAACATCTCCAGCCAGCTGGACTGCTGTTCCCTATCGGTGAAATGTGATGAGATTGTTCATATTCTTGACACCATGTACCAGGGGACATGCGGGGGATGCGACTGGCTTTGTGCCAGAGTCGATCCTTTCACAGACAAGGACCTGGAGAGAGGGACCATTCCCAGCTACAGCAGG
tetraodon	blast	GSTENG00012229001	-	FYIRVNLNVSSQSDSCSLSVHCDEIVHVLDTRYQNRCEWLCTRVDPYSGADLNRPTDRGTIPSNSRAQQL	TTCTACATACGCGTCAACCTCAACGTCTCCAGCCAGTCGGACAGCTGCTCGCTGAGCGTGCACTGCGACGAGATAGTGCACGTGCTGGACACCAGGTACCAGAATCGCTGCGAGTGGCTGTGCACCCGCGTGGACCCCTACAGCGGCGCTGACCTGAACCGGCCAACGGACCGCGGCACCATACCCAGCAACTCCCGAGCCCAGCAGCTG
mus musculus	NM_175362			FYIRLNLNISSQLDACSMSLKCDDVVHVLDTMYQDRHEWLCARVDPFTDQDLDTGTIPSYSRAQQL	ttctatatccgcctgaacctgaacatctccagccagctggatgcctgctccatgtccctcaagtgtgacgacgtggtgcatgtcctagacaccatgtaccaggacaggcacgagtggctgtgtgcacgagtcgaccccttcactgaccaagacctggacacgggcaccatccccagctacagccgggctcaacagctt
			Carma1 GK
ORGANISM	Acc. Nr.	Notes	supporting ESTs	Aa	DNA
Oscarella carmela	xxx			not found
Hydra magnipapillata	xxx			not found
Strongylocentrotus purpuratus	xxx			not found
ciona intestinalis	xxx			not found
homo sapiens	NM_032415			IPYSLVRAFYCERRRPVLFTPTVLAKTLVQRLLNSGGAMEFTICKSDIVTRDEFLRRQKTETIIYSREKNPNAFECIAPANIEAVAAKNKHCLLEAGIGCTRDLIKSNIYPIVLFIRVCEKNIKRFRKLLPRPETEEEFLRVCRLKEKELEALPCLYATVEPDMWGSVEELLRVVKDKIGEEQRKTIWV	atcccctacagcctggtacgcgccttctactgcgagcgccgccggcccgtgctcttcacacccaccgtgctggccaagacgctggtgcagaggctgctcaactcgggaggtgccatggagttcaccatctgcaagtcagatatcgtcacaagagatgagttcctcagaaggcagaagacggagaccatcatctactcccgagagaagaaccccaacgcgttcgaatgcatcgcccctgccaacattgaagctgtggccgccaagaacaagcactgcctgctggaggctgggatcggctgcacaagagacttgatcaagtccaacatctaccccatcgtgctcttcatccgggtgtgtgagaagaacatcaagaggttcagaaagctgctgccccggcct…
Branchiostoma	xxx			not found
Leucoraja erinacea	xxx			not found
danio rerio	XM_680052		-	QRKRPILFTPNILAKTIVQKFLNLGGAMEFTSWKPDIVTKDEFLMKQKIEPIIYSKEKQAGTYECITPENIEAVAFKNKHCLLEADLCCVKDLLRREIFPIVIFIKVCERNIRKIKALKNSEMGFGCFFLVC	cagcgtaaaaggcccatcctcttcacccctaacatcctagccaaaaccatcgtccagaagttcctgaatctgggaggtgctatggagttcacttcatggaaaccagacattgtgacaaaagatgaattcctcatgaaacagaagatagagcccatcatttattccaaagaaaagcaggcgggcacgtatgaatgcatcaccccagaaaatatagaagccgttgccttcaagaataagcactgtcttctggaggccgatctgtgctgtgtgaaagacctgctgaggagagagatcttccccatcgtcatttttatcaaagtctgcgagagaaacatcagaaaaataaaggctcttaaaaacagtgaaatgggttttggatgttttttcttggtctgc
c. elegans	xxx			not found
drosophila melanogaster	xxx			not found
xenopus tropicalis	blast	scaffold_573 28974 to 29108 (-)	DR863483	IPYSLVHPFHTEKKRPVLFAPSVLAKVIVQKLLNSGGALEFLTCKPDVVTKEVLQKKKRSEAIIHFRERNQNTFECITPTVIESVASKNKHCLLDVELCSSKDLIKTRLFPIIIFIKISEKNIKKIRRMLPRQENEEEILRRIRQNEKEIESLPCLYTTIEADTWSSNDDLIRIIKEKI	ATACCTTACAGCTTGGTGCATCCTTTTCACACAGAGAAAAAACGTCCTGTTCTCTTTGCTCCTTCTGTGCTAGCAAAAGTTATAGTGCAAAAATTGCTGAATTCTGGAGGTGCTTTGGAGTTTCTAACTTGCAAG
gallus gallus	Q5F3W0	Chromosome 14 at location 5,585,821-5,606,285	AJ444666	IPYSLVRPIHCERRRPVLFTPTMLAKSLVQKLLNSGGALEFDICKPDIVTKEEFLRRQRMETIIFSREKNLSTYECIVPANIEAVSAKNKHCLLEAGISCTKDLIKAKIYPIVLFIRVSEKNIKRFRKLLPKPEAEDEFLRMCRLKEKELEELPCLYASVEADAWSSIEDLIRTIKDKIGEEQRKTIWI	ATCCCTTACAGTTTGGTGAGACCCATCCACTGTGAGCGCAGGCGCCCCGTTCTGTTCACCCCCACCATGCTTGCCAAGTCCTTGGTTCAGAAGCTTCTCAACTCCGGAGGTGCCCTGGAATTCGACATATGCAAGCCAGATATTGTAACAAAGGAAGAGTTCTTAAGGAGGCAAAGGATGGAGACAATCATCTTCAGCAGAGAGAAGAATCTGAGCACGTATGAGTGCATCGTACCTGCCAATATCGAGGCCGTCAGCGCCAAGAATAAGCATTGTCTCCTGGAAGCCGGAATAAGCTGCACAAAGGATTTAATCAAAGCCAAGATATATCCTATTGTTCTTTTTATCAGAGTCTCGGAGAAGAACATCAAGAGGTTCAGGAAGCTATTGCCAAAGCCA…
tetraodon	blast	GSTENG00012229001	-	QTRSDPGRSYPRAWLLRLRFIQAGVFGVSDMLSKEEFHLKQNVEPFIHYREKHTTFECITRENIEAVAAKGKHCLLEAELSCVKDLLRREIYPIIIHIKICEKNIKKLRRLPVRVESEEEFVRMCRAKDKELEGIPCLYASLEPDAWAGTEELIRIIKERILEEQ	CAAACCAGGTCAGATCCCGGCCGTTCTTACCCTCGCGCCTGGCTTTTGAGGTTGCGTTTCATTCAGGCGGGTGTGTTTGGCGTTTCAGACATGCTGTCCAAAGAAGAGTTCCACCTGAAACAGAATGTGGAGCCCTTCATTCACTACAGAGAGAAACACACCACCTTTGAATGCATCACGCGAGAGAACATAGAGGCCGTCGCTGCTAAGGGTAAACACTGCCTGCTGGAGGCCGAGCTGAGCTGTGTCAAAGACCTGCTGAGGAGGGAGATCTACCCGATCATCATTCACATCAAGATCTGTGAGAAAAACATCAAGAAGTTACGGAGGCTGCCTGTGCGCGTGGAGTCGGAGGAGGAGTTTGTCAGGATGTGCCGGGCCAAGGACAAGGAGCTGGAG…
mus musculus	NM_175362			IPYSLVRAFHCERRRPVLFTPTMLAKTLVQKLLNSGGAMEFTICKSDIVTRDEFLRKQKTETIIYSREKNPNTFECIVPANIEAVAAKNKHCLLEAGIGCVRDLIKCKVYPIVLLIRVSEKNIKRFRKLLPRPETEEEFLRVCRLKEKELEALPCLYATVEAEMWSSVEELLRVLKDKIVEEQRKTIWV	atcccttacagcctggtgcgcgctttccactgtgagcgccgcaggcctgtgctcttcacgcccaccatgctggccaagacattggtgcagaagctgctcaactcagggggtgccatggagttcaccatctgcaagtcagatattgtcacaagagatgagttcctccgaaagcagaagacagagaccatcatctactcccgggaaaagaaccccaacacctttgaatgcatcgtccctgccaacattgaggctgtggcagccaagaacaaacactgcctgctggaggctgggatcggctgtgtgcgcgacctgatcaagtgcaaggtgtaccccatagtgctgctcatccgggtgagcgagaagaacatcaaacggttcaggaagctgctgccgcggcca…

## Sheet: carma2
			Carma2 CARD
ORGANISM	Acc. Nr.	genomic location	supporting ESTs	Aa	DNA
Oscarella carmela	xxx			not found
Hydra magnipapillata	xxx			not found
Strongylocentrotus purpuratus	xxx			not found
ciona intestinalis	xxx			not found
homo sapiens	AF322642			WEMMESHRHRIVRCICPSRLTPYLRQAKVLCQLDEEEVLHSPRLTNSAMRAGHLLDLLKTRGKNGAIAFLESLKFHNPDVYTLVTGL	tgggagatgatggagagccaccgccacaggatcgtacgctgcatctgccccagccgcctcaccccctacctgcgccaggccaaggtgctgtgccagctggacgaggaggaggtgctgcacagcccccggctcaccaacagcgccatgcgggccgggcacttgctggatttgctgaagactcgagggaagaacggggccatcgccttcctggagagcctgaagttccacaaccctgacgtctacaccctggtcaccgggctg
Branchiostoma	xxx			not found
Leucoraja erinacea	xxx			not found
danio rerio	XM_692035		DV597008	WGLINDNRHAICLGIRPCVLIPYLRQARVLTDLDEDEILNCLTLINRSMRTSHMLDLLRIQGRNGAMALLESLMIHYPTLYTQITGRQPS
c. elegans	xxx			not found
drosophila melanogaster	xxx			not found
xenopus tropicalis	blast			WEMIERHRCKIVQRLSPERLTPYLRQARVLDEMDEEEVLHCAKFSTRAMKMGRLLDLLRTRSKNGAIAFLDSLILTNPRIYTLITGK	AAGGAGGAAGAAGAACTTTGGGAAATGATTGAGAGGCATAGGTGTAAGATAGTGCAAAGGTTATCTCCTGAGCGGCTAACTCCATACTTGCGTCAGGCCAGAGTCCTGGATGAAATGGATGAAGAGGAAGTTCTACATTGTGCCAAGTTCTCTACCAGAGCAATGAAGATGGGACGCCTCTTAGACCTGCTTCGGACTAGGTCTAAGAATGGAGCCATTGCATTTCTGGATAGCCTAATACTGACCAATCCTAGAATTTATACCCTCATCACTGGAAAA
gallus gallus	xxx			not found
tetraodon	GSTENG00007991001 (Genoscope pred gene ID)			WELINDNRHRISLGVRPCIVIPYLRQARVLTEMDEDEILSCHNLTNRSMRTSLIKYSELTEYLVRAVTGMQKELQEARCE	ATGGGCGAGGAGGAGCTCTGGGAGCTGATCAACGACAACCGCCACCGGATCTCGCTGGGGGTGCGCCCGTGCATCGTCATCCCCTACCTGAGGCAGGCCAGGGTCCTCACGGAGATGGACGAGGACGAGATCCTGTCCTGCCACAACCTGACCAACCGCAGCATGAGGACCAGTCTGATCAAGTACTCCGAGCTGACGGAGTATCTGGTCCGGGCGGTGACGGGGATGCAGAAGGAGCTGCAGGAGGCGCGCTGCGAG
mus musculus	BC029102.			WDMLESHRCRIVQSICPSRLTPYLRQAKVLGQLDEEEILHSSRFTNSAMRVGHLLDLLKARGKNGAIAFLESLKFHNPDVYTLVTGL	tgggatatgctggagagtcaccgatgcaggattgtgcagagcatctgccctagccggctcaccccctacctgcgccaggccaaggtgctgggccagctggacgaggaggagatcctgcatagctcccgtttcaccaacagtgccatgagagttgggcacttgctggatctgctaaaggcccgagggaagaatggagccattgcctttctggaaagcctgaagttccacaaccctgatgtctacaccctggtcactgggctg
			Carma2 PDZ
ORGANISM	Acc. Nr.	genomic location	supporting ESTs	Aa	DNA
Oscarella carmela	xxx			not found
Hydra magnipapillata	xxx			not found
Strongylocentrotus purpuratus	xxx			not found
ciona intestinalis	xxx			not found
homo sapiens	AF322642			SVIGGNLTGIFIHRVTPGSAADQMALRPGTQIVMVDYEASEPLFKAVLEDTTLEEAVGLLRRVDGFCCLSVKVNT	agcgtcatcggcgggaacctcacgggcatcttcatccaccgggtcaccccgggctcggcggcggaccagatggccttgcgcccgggcacccagattgtgatggttgattacgaagcctcagagcccttgttcaaggcagtcctggaggacacgaccctggaggaggccgtggggcttctcaggagggtggacggcttctgctgcctgtctgtgaaggtcaacacg
Branchiostoma	xxx			not found
Leucoraja erinacea	xxx			not found
danio rerio	XM_692035			ETLLNQIQIIGGNKTGVFVHHVTKESSAHNSGISPGTQILQLKYERKRRAVQMVLEDTTMEEALWALGQVQGPCHITLRPNQ	gaaaccctattgaaccaaatacagatcattggtggcaataagactggtgtgtttgtgcatcacgtgactaaagaatcttctgctcataactctggcatcagcccaggcactcagatacttcagctgaaatatgagcggaaacggagagctgtacaaatggttctggaagacaccactatggaggaggccctttgggccctaggccaagtccaagggccatgccacattacactgagacccaaccaa
c. elegans	xxx			not found
drosophila melanogaster	xxx			not found
xenopus tropicalis	blast			LLKQISIIGGNRTGIFIHRVTEGSAADEMSLRPGYQIIAVDFDVLNPSYKVALEGMTSEDAHCILNRVNGFCCLSVKCNK	CTTCTTAAGCAAATCAGTATCATTGGTGGGAACAGAACAGGAATATTTATCCACCGGGTGACCGAAGGCTCAGCAGCAGATGAGATGTCATTGAGACCAGGATACCAAATTATTGCAGTAGATTTTGATGTGTTGAATCCCTCATACAAGGTGGCCCTGGAAGGAATGACTTCTGAAGATGCTCACTGCATCCTAAACAGAGTGAATGGTTTCTGCTGCCTCTCTGTCAAATGCAACAAG
gallus gallus	xxx			not found
tetraodon	GSTENG00007991001 (Genoscope pred gene ID)			RVLSISFQGEALLSQLSLVGGNKTGVFVHQVTEGSPAHTVGISPGSQVVEVRYEQNHRCLRMMLEDSTMEEAMWALGQTTGLCHLSLRPRQ	CGCGTGCTCAGCATCTCCTTCCAGGGGGAGGCGCTGCTCAGCCAGCTGAGCCTGGTGGGAGGCAACAAGACGGGCGTGTTTGTGCACCAGGTGACGGAAGGCAGCCCCGCCCACACGGTGGGCATCAGCCCCGGGTCTCAGGTGGTGGAGGTGAGGTACGAGCAGAACCACAGGTGCCTGCGGATGATGCTGGAGGACTCCACCATGGAGGAGGCCATGTGGGCTCTGGGCCAGACCACGGGCCTCTGCCATCTCTCCCTGCGGCCCCGGCAG
mus musculus	BC029102.			EQIGVIGGNLTGIFIHRVTPGSAADEMALRPGTQIMMVDYKPTKPSLRATLENTTLEQAVGLLRRVNGSCYLSVKINTEG	gaacagattggtgtcatcggtgggaacctcactgggatcttcattcaccgtgtcacccccggctctgcagcagatgagatggccctgcgccctggtacccagatcatgatggtggactataaacctaccaagccatcattaagggccactctggagaatacaacgctggagcaggctgtgggccttctcaggagggtgaatggctcctgctacttgtctgtgaagatcaacactgaaggt
			Carma2 SH3
ORGANISM	Acc. Nr.	genomic location	supporting ESTs	Aa	DNA
Oscarella carmela	xxx			not found
Hydra magnipapillata	xxx			not found
Strongylocentrotus purpuratus	xxx			not found
ciona intestinalis	xxx			not found
homo sapiens	AF322642			FYIRVNLAMEGRAKGELQVHCNEVLHVTDTMFQGCGCWHAHRVNSYTMKDTAAHGTIPNYSRAQQQ	ttctacatccgggtcaacctggccatggagggcagggccaaaggggagctgcaggtgcattgcaacgaggtcctgcacgtcaccgacaccatgttccagggctgcggctgctggcatgcccaccgcgtgaactcttacaccatgaaggatactgccgcgcacggcaccatccccaactactccagggctcagcagcag
Branchiostoma	xxx			not found
Leucoraja erinacea	xxx			not found
danio rerio	XM_692035			FYVRVNMTLPGDVAGNLSVKCNDIIHITNTYHTNDGFWWGSHVHPCHLEDLKSGALPNYYRAQRL	ttctatgtacgtgttaacatgacattgccgggggatgtagcaggaaatctgtctgttaagtgtaatgacattatccatattacaaacacttaccataccaatgatggcttctggtggggcagtcatgtgcatccttgtcacctggaagatcttaagagtggggctctgcccaactactacagagcacagaggcta
c. elegans	xxx			not found
drosophila melanogaster	xxx			not found
xenopus tropicalis	blast			FYVQVNQSMAGRVGGGLQVTCGEILHITDTMYKGSYQWFAHRVNAYTMKDGESGIIPNYPQA	TTCTATGTCCAAGTAAACCAGTCCATGGCCGGTCGTGTTGGCGGAGGACTGCAAGTGACATGTGGGGAGATCCTTCACATCACAGATACAATGTATAAGGGCTCTTACCAATGGTTTGCCCACAGAGTCAATGCCTACACTATGAAGGATGGAGAGTCTGGGATAATACCCAACTACCCACAGGCT
gallus gallus	xxx			not found
tetraodon	GSTENG00007991001 (Genoscope pred gene ID)			FYVRVNMSLPAGSGGSLAVFCNDILHVTNTRPPGTEDSWHASQVHPCQLLDLQSGTVPNYYRAQRL	TTCTACGTCCGCGTCAACATGTCGCTCCCCGCTGGCTCCGGAGGCTCCCTGGCCGTCTTCTGCAATGACATTCTTCACGTGACCAACACACGGCCCCCCGGGACGGAGGACTCGTGGCACGCCAGCCAGGTCCACCCCTGCCAGCTGCTGGACCTCCAGAGCGGAACGGTGCCCAATTATTACCGGGCGCAGAGGCTT
mus musculus	BC029102.			FYIRVNLAMQRGGDGELQTHCNDILHVTDTMFQGRSCWHAHHVNPYTMKDMEPGTIPNYSQAQQQ	ttctacatccgtgtcaacctggccatgcagaggggaggggacggagaactgcaaactcactgcaatgacatcctgcatgtcactgacaccatgttccaaggccgcagctgctggcatgcccaccatgtgaacccctacaccatgaaagacatggagcctggcaccatccccaactattcacaggctcagcagcag
			Carma2 GK
ORGANISM	Acc. Nr.	genomic location	supporting ESTs	Aa	DNA
Oscarella carmela	xxx			not found
Hydra magnipapillata	xxx			not found
Strongylocentrotus purpuratus	xxx			not found
ciona intestinalis	xxx			not found
homo sapiens	AF322642			RPRPVLLVPRAVGKILSEKLCLLQGFKKCLAEYLSQEEYEAWSQRGDIIQEGEVSGGRCWVTRHAVESLMEKNTHALLDVQLDSVCTLHRMDIFPIVIHVSVNEKMAKKLKKGLQRLGTSEEQLLEAARQEEGDLDRAPCLYSSLAPDGWSDLDGLLSCVRQAIADEQ	cggccccggcctgtgctcctcgtgcccagggcggttgggaagatcctgagcgagaaactgtgcctcctccaagggtttaagaagtgcctggcagagtacttgagccaggaggagtatgaggcctggagccagagaggggacatcatccaggagggagaggtgtccgggggccgctgctgggtgacccgccatgctgtggagtccctcatggaaaagaacacccatgccctcctggacgtccagctggacagtgtctgcaccctgcacaggatggacatcttccccatcgtcatccacgtctctgtcaacgagaagatggcaaagaagctcaagaagggcctacagcggttgggcacctcagaggagcagctcctggaggctgcgaggcaggaggaggga…
Branchiostoma	xxx			not found
Leucoraja erinacea	xxx			not found
danio rerio	XM_692035			ICRPVLLLPTILGRVLHKRLAEQEGYQLCEPEQLMTSEHGMQMQKGEILEECDSKTHLCYTLQGVEKIMKRGTHCVLPFGLDCVCRLHRAEIFPIIVYIISTERSLRRLRHKLRQNSVTESQVLECSCSEEPLLDKLPCLYRSIPPESWHDTATLVDTLKTVVTEEQ	atc tgccgcccag tcctcctcct tcccacaatc cttggccgtg ttttgcacaa gcgcctggca gaacaggaag gttatcagct ctgtgagcca gaacagctaa tgactagtga gcatggcatg caaatgcaga agggggagat tcttgaagag tgtgactcaa aaacacacct ttgctataca ctgcagggag ttgagaagat catgaaacgg ggtactcact gtgttttacc ttttggtttg gactgtgtgt gtcgtctcca tcgtgctgaa atcttcccca tcattgtcta catcatatca acagagagaa gtctccgcag attgagacac aaactacggc agaacagcgt tactgaatct…
c. elegans	xxx			not found
drosophila melanogaster	xxx			not found
xenopus tropicalis	blast			TLLPYTLVTHLKTVIPRPVLLVPSLLGRILSEKLCSSKDFIKCDTEYLTDAEYSARYLRGDIIGEKEREDVRCCFTRQNVESVAKQNAHCILELGLSCLSALLRVGIYPIILHIPLTEKSTKKLKKPLQWWRNCEDLLMECSQREEAELDSLPCLYHTIDPDSWSDTESLLCSVKEAILDEQ	CCTGTTGCCCTATACCTTGGTGACACATCTGAAGACTGTGATTCCACGTCCTGTGTTGCTTGTTCCTTCCCTACTTGGCAGGATCCTGAGTGAAAAACTCTGCAGCAGTAAAGACTTCATAAAATGCGACACAGAATACCTGACAGATGCAGAATATTCAGCAAGATATCTGCGTGGTGATATTATTGGGGAGAAGGAAAGGGAAGATGTACGATGCTGTTTCACAAGACAGAATGTGGAATCTGTGGCTAAACAGAATGCTCACTGTATATTAGAGCTTGGGCTGTCTTGCCTCTCTGCCTTACTACGTGTGGGAATCTACCCAATAATCTTGCACATCCCCCTGACTGAGAAGAGCACTAAAAAACTAAAGAAGCCTCTGCAGTGGTGGCGGAATTG…
gallus gallus	xxx			not found
tetraodon	xxx			not found
mus musculus	BC029102.			VGRILGKKLCLLQGFKQCSAEYLSQEEYATWSQRGDIIQEGESIGDHHWITRHAVESLMNMSTHALLDVRLDSVRVLHRMDMFPIIIHVSVNEKTAKKLRKGLHRLGSSEEQFLEVARQEEGELDRVPCLYSSLAPDSWSDLDSLLSCVR	gttggaaggatcctgggtaaaaagctgtgtctcctccaaggttttaagcaatgttcagcagagtacttgagccaggaggagtatgccacctggagtcagagaggggacatcatccaggagggagagtcaataggtgaccaccactggatcacccggcatgctgtggagtccctcatgaatatgagcacccacgccctgctggatgtgcggctggacagcgtccgagtcctacataggatggacatgtttcccattatcatccatgtctctgtcaatgagaagacagcaaagaaactcaggaagggcctgcatcggcttggcagctcggaggagcagttcctggaggtggcccggcaggaggagggggagctggacagagtgccgtgtctgtacagcagc…

## Sheet: carma3
			Carma3 CARD
ORGANISM	Acc. Nr.	genomic location	supporting ESTs	Aa	DNA
Oscarella carmela	xxx			not found
Hydra magnipapillata	xxx			not found
Strongylocentrotus purpuratus	xxx			not found
ciona intestinalis	xxx			not found
homo sapiens	AY028896			WERIEGVRHRLARALNPAKLTPYLRQCRVIDEQDEEEVLSTYRFPCRVNRTGRLMDILRCRGKRGYEAFLEALEFYYPEHFTLLTGQ	tgggagcgaatcgagggcgtccggcatcggctggctcgcgccctgaacccggccaagctcacgccgtatctgcgccagtgccgggtcatcgacgagcaggacgaggaggaggtgctgagcacctaccgcttcccgtgccgcgtcaaccgcaccgggcgcctgatggacatcttgcgctgccgtggcaagaggggctatgaggccttcctggaagccctggagttctactaccccgaacacttcacgctgctcacgggccag
Branchiostoma	xxx			not found
Leucoraja erinacea	xxx			not found
danio rerio	blast	Zv5_NA6785 9927 to 10082 (-) and Zv5_NA6785 5219 to 5326 (-)	EB933468	WERVEGVRHKLTRILNPAKLTPYLRQCKVIDEHDEDEVLNSSQYPLRISRAGRLLDILRGRGERGLQAFMESLEFYHPEQFTQLTGQ	TGGGAGCGGGTGGAGGGCGTTCGGCACAAACTGACCCGCATCCTGAACCCGGCCAAACTCACGCCGTACCTGCGCCAGTGCAAGGTGATCGACGAGCACGATGAGGACGAGGTGCTGAACTCCAGCCAGTATCCTCTGAGGATAAGCAGAGCTGGTCGTCTGCTGGACATCCTGCGGGGGCGGGGCGAGAGAGGTCTGCAGGCCTTCATGGAGTCACTGGAGTTTTACCATCCAGAGCAGTTCACTCAGCTGACGGGACAG
c. elegans	xxx			not found
drosophila melanogaster	xxx			not found
xenopus tropicalis	xxx			not found
gallus gallus	XP_416277	ENSGALG00000012436	-	WEKIESARHQLTRSLNPAKLTPYLRQCRVIDEQDEEEVLNSCRFPCKSNQTGYLMDILRRRGKRGYEAFLESLEFYYPEHYTRLTGR	GAGGAAGAAGATGCCCTCTGGGAGAAGATAGAGAGCGCACGGCACCAGCTGACCCGCTCCCTGAACCCTGCGAAGCTCACCCCGTACCTGCGCCAGTGCCGTGTGATAGATGAGCAGGATGAGGAGGAGGTGCTGAATTCATGCCGATTCCCTTGCAAAAGCAACCAGACAGGTTACCTGATGGACATCCTTCGGCGCCGGGGTAAGCGAGGCTACGAAGCCTTCCTGGAGTCCTTGGAGTTTTACTACCCAGAGCACTACACGCGA
tetraodon	GSTENG00006627001 (Genoscope pred gene ID		-	WDRVEGVRHKLTRILHPAKLTPYLRQCKVIDEQDEDEVLNSTQYPLRISKAGRLLDILRGQGQRGLQAFLESLEFYHPEQFTQLTGE	TGGGATCGCGTGGAGGGCGTGCGGCACAAGCTCACGCGCATCCTCCACCCGGCCAAACTCACGCCGTACCTGCGCCAGTGCAAGGTCATCGACGAACAGGACGAGGATGAGGTGCTCAACTCCACCCAGTACCCGCTGCGCATCAGCAAGGCCGGTCGTTTGCTGGACATTCTGCGGGGTCAAGGCCAGCGAGGCCTCCAGGCCTTCCTGGAGTCTCTGGAGTTTTACCACCCGGAGCAGTTCACCCAGCTGACCGGAGAG
mus musculus	NM_130859			WERIEGVRHRLTRALNPAKLTPYLRQCRVLDEQDEEEVLSTYRFPCRANRTGRLIDILRCRGKRGFEAFLEALEFYYPEHFTLLTGQ	tgggagcggatcgagggcgtccggcaccgactgacgcgcgccctgaatccggccaagctcacgccgtatctgcgccagtgccgcgtcctggacgaacaggacgaggaggaggtgctcagcacctaccgtttcccgtgccgcgctaaccgtaccgggcgcctcatagacattttacgctgccggggcaagaggggcttcgaggccttcctggaagccctggaattctactacccagaacacttcacgctgctcactggccag
			Carma3 PDZ	Not present according to smart and not possible to find via blasting
ORGANISM	Acc. Nr.	genomic location	supporting ESTs	Aa	DNA
Oscarella carmela	xxx			not found
Hydra magnipapillata	xxx			not found
Strongylocentrotus purpuratus	xxx			not found
ciona intestinalis	xxx			not found
homo sapiens	AY028896			PPGGPEPQDKGPDGLSFYGDRWSGAVVRRVLSGPGSARMEPREQRVEAAGLEGACLEAEAQQRTLLWNQGSTLP	cccccagggggcccagagccgcaggacaagggaccagatggactgtcgttttatggggacagatggtctggggctgtggtgcgcagggtgctgtctgggcctgggtccgccaggatggaaccaagagagcaaagggtggaagctgctggtctggagggggcgtgcctggaagccgaggcccagcagagaaccttgctctggaatcaggggtccacactcccc
Branchiostoma	xxx			not found
Leucoraja erinacea	xxx			not found
danio rerio	blast		-	RSLSLAQDITIVGGNRSGVFVQTVKKGSTAEACGLREGTELLEVCVCVCVCQLDQVLFGDARVCLNQCTAE
c. elegans	xxx			not found
drosophila melanogaster	xxx			not found
xenopus tropicalis	xxx			not found
gallus gallus	blast	ENSGALG00000012436	-	KRLGADISILGGNRTGIYVQWVKPGSQVESTGLREGCRLIKLRVPSLKEEVLSLENCTREVAYLSLLHWD	AAGAGGCTGGGAGCAGACATCTCCATCCTTGGAGGGAACAGGACGGGGATTTATGTCCAGTGGGTCAAGCCGGGCTCACAAGTCGAGAGCACAGGACTCAGGGAGGGGTGCCGGCTCATCAAGCTGAGGGTCCCGTCACTGAAGGAAGAGGTGCTTTCCCTGGAGAACTGCACACGTGAGGTTGCCTACCTGAGCCTGCTGCATTGGGAT
tetraodon	GSTENG00006627001 (Genoscope pred gene ID		-	KQRRASLADDITVVGGNRTGIFVSRVRAGSLAEQCGLKEGSELLEVLSADAFEGGKCCISLAVVQLERVLFGGGSVVLSQCTAE	AAGCAAAGACGGGCCAGCCTGGCTGACGACATCACAGTGGTTGGAGGAAACAGAACCGGAATCTTCGTCAGCCGCGTGAGAGCCGGGTCCCTGGCAGAGCAGTGTGGTCTGAAGGAGGGCAGCGAGCTGCTGGAGGTTCTGTCTGCGGATGCGTTTGAGGGTGGAAAATGCTGTATTTCTCTGGCGGTTGTTCAGCTGGAGCGGGTTCTGTTCGGCGGAGGGAGCGTGGTGCTGAGCCAGTGCACCGCTGAA
mus musculus	NM_130859	chromosome 15 78864421 to 78864555 (-) ; mus musculus misses the second exon:VEAAGLEGACLEAEAQQRTLLWNQGSTLP		PPAGLDPQDKSPDSMPGLGDRWSGAVVRRVLSGPGSARTEQKEVR	CCCCCCGCAGGCCTGGATCCCCAGGATAAGAGTCCAGATAGCATGCCGGGCCTTGGAGACAGGTGGTCTGGGGCGGTGGTGCGAAGGGTGTTGTCTGGGCCTGGGTCAGCCAGGACAGAACAGAAAGAGGTGAGA
			Carma3 SH3
ORGANISM	Acc. Nr.	genomic location	supporting ESTs	Aa	DNA
Oscarella carmela	xxx			not found
Hydra magnipapillata	xxx			not found
Strongylocentrotus purpuratus	xxx			not found
ciona intestinalis	xxx			not found
homo sapiens	AY028896			AEPFYIRANLTLPERADPHALCVKAQEILRLVDSAYKRRQEWFCTRVDPLTLRDLDRGTVPNYQRAQQL	gccgagcccttctacattcgtgccaacctcaccttgcctgagagggcagatccccatgccctttgcgtgaaagcccaagagatccttcgactggtggactcggcatacaagcggaggcaggaatggttctgcacccgggttgaccccctcactctgcgggacctggaccggggcaccgtgcccaattatcagagagcccagcagctc
Branchiostoma	xxx			not found
Leucoraja erinacea	xxx			not found
danio rerio	xxx			not found
c. elegans	xxx			not found
drosophila melanogaster	xxx			not found
xenopus tropicalis	xxx			not found
gallus gallus	blast	ENSGALG00000012436	-	FYIRTNLSLLEPSDPYALCVKCREILHVTDTMYKGRLEWYCSRVDPLTMRDLDKGTVPNYSRQ	TTCTACATCCGTACTAACCTGTCCCTCCTGGAGCCATCAGACCCTTATGCACTATGTGTCAAATGTCGGGAGATCCTCCATGTCACAGACACCATGTACAAGGGGCGACTGGAGTGGTACTGCTCCCGCGTCGATCCCTTGACCATGCGGGACTTGGACAAGGGGACAGTGCCCAACTACAGCAGGTAACAG
tetraodon	GSTENG00006627001 (Genoscope pred gene ID		-	FYVRVNLNIEPHDEPLSLGVSCDDIIHVTDTRYKGKYQWHCSVVDPHTAKPLQTGTMPNYNRAQQM	TTCTATGTGCGAGTTAATCTCAACATAGAGCCGCACGATGAGCCACTGTCTCTGGGCGTGTCCTGTGACGACATCATCCACGTCACCGACACCAGGTACAAGGGGAAGTACCAGTGGCACTGCTCGGTGGTGGACCCACACACGGCCAAGCCCCTGCAGACAGGGACCATGCCCAACTACAACAGGGCGCAGCAGATG
mus musculus	NM_130859			FYIRANFSLPERSDPHALCVKAQEILRLVDPAHKRRQEWFCTRVDTLTLRDLDRGTVPNYQRAQQL	ttctacattcgagccaacttctccctgcccgagcggtcggatccccatgccctttgtgtgaaagcccaagagatcctgcggttggtggacccagcccacaagcggaggcaggagtggttctgtactcgagtggacaccctcaccttacgggacctggaccggggcaccgtgcccaattatcagagagctcagcagctc
			Carma3 GK
ORGANISM	Acc. Nr.	genomic location	supporting ESTs	Aa	DNA
Oscarella carmela	xxx			not found
Hydra magnipapillata	xxx			not found
Strongylocentrotus purpuratus	xxx			not found
ciona intestinalis	xxx			not found
homo sapiens	AY028896			PYSLVRPLLVSALRPVVLLPECLAPRLIRNLLDLPSSRLDFQVCPAESLSGEELCPSSAPGAPKAQPATPGLGSRIRAIQESVGKKHCLLELGARGVRERVQNEIYPIVIHVEVTEKNVREVRGLLGRPGWRDSELLRQCRGSEQVLWGLPCSWVQVPAHEWGHAEELAKVVRGRILQEQARLVWV	ccctacagtttggtgcggccgctactggtgtctgccctgcggcccgtggtgctgttgcctgagtgcctggcgccccggctcatccgtaacctgctagacctgcccagctcccggctggacttccaagtgtgcccagcggaaagcctctctggggaggaactgtgcccatcctcagcgcctggagcccccaaggctcagcctgccacccctgggctaggcagcaggatccgggccatccaggagtctgttgggaagaagcactgcctgctggagctgggtgctcggggtgtgcgggagcgggtgcagaacgagatctaccccatcgtcatccacgtggaggtgactgagaagaatgtccgggaagtcaggggtctgctgggccggccgggctggcgggac…
Branchiostoma	xxx			not found
Leucoraja erinacea	xxx			not found
danio rerio	xxx			not found
c. elegans	xxx			not found
drosophila melanogaster	xxx			not found
xenopus tropicalis	xxx			not found
gallus gallus	XP_416277	ENSGALG00000012436	BU248579	PYSLVHPVVVKTPRPVVLSPSCIAPRLIRNLLDLPTSRLDFHVCPAEKLTEGNPSAAHVQEPPVSRNAPQERRESSRVCMIREAMEKNKHCLLELGVQSVRDLIKREIYPIVIHVEVTEKNVRGLR
tetraodon	GSTENG00006627001 (Genoscope pred gene ID		-	QTKRPVIFSPSILSRGLIERLLQPAESGLKFDTCLPEPILASERRDKTVFLLDSCSPENTQGIRLQSIQEVIGQDKHCLLELGLPSVEGLLRHGIYPIVVHIRPKTKKHKKLRKFFPRCGEEGMMEEVCQAEELQLETLPLLYFTLEPGTWSCTDELLAAICNAIHSQQ	CAGACAAAGAGGCCCGTCATCTTCTCTCCCTCCATCCTTTCTCGTGGCCTCATAGAAAGGTTGCTGCAACCTGCAGAGTCTGGCCTAAAGTTCGACACCTGCTTGCCCGAACCTATTCTGGCTTCAGAGAGACGGGACAAGACAGTGTTCTTGCTGGATTCCTGCAGCCCAGAGAACACTCAGGGCATACGCCTGCAGTCCATACAGGAGGTCATTGGCCAGGACAAGCACTGCCTGCTGGAGTTGGGTCTGCCCAGTGTTGAGGGACTATTACGACATGGGATTTACCCTATTGTAGTCCATATCCGGCCTAAGACCAAAAAGCACAAGAAGCTGAGGAAGTTCTTCCCAAGGTGTGGCGAGGAAGGCATGATGGAAGAGGTGTGTCAGGCCGAGGAG…
mus musculus	NM_130859			SLKPYSLVRPLLVSALRPVVLLPECLAPRLIRNLLDLPSSRLDFQVCPAESLSGEEQCTSSAPGAPKAWPATAGLGSRIRAIQESVGKKHCLLELGARGVRELVHSEVYPIVIHVEVTEKNVREIRGLLGRPGWRDSELLRQCRGSEQWLWGLPCSWVQVPAHAWGHAEELAKVVRGRI	agcctaaaaccctacagcctggtgcgaccgctgttggtgtctgccttgaggcctgtggtcctcctgcctgagtgcctggcgcctcgcctcatccgtaacctgctggatctgccaagctccaggctggatttccaagtgtgcccagcagagagcctctctggggaggaacagtgtacgtcctcagctcccggagcccccaaagcctggccggccactgctgggctaggcagcaggatccgtgccatccaggagtctgtcgggaagaagcactgcctgttggagctgggtgcacggggagtgcgggagttggtgcacagcgaggtctaccccattgtcatccacgtggaggtgactgagaagaatgtccgtgagatcaggggcctgttgggccggccgggc…

## Sheet: mpp1
			p55-1 PDZ
ORGANISM	Acc. Nr.	genomic location	supporting ESTs	Aa	DNA
Hydra magnipapillata	xxx			not found
Strongylocentrotus purpuratus	xxx			not found
ciona intestinalis	xxx			not found
homo sapiens	NM_002436			EPMGITLKLNEKQSCTVARILHGGMIHRQGSLHVGDEILEINGTNVTNHSVDQLQKAMKETKGMISLKVIPNQ	gagcccatgggaatcacgctgaagctgaatgaaaaacagtcctgtacggtggccagaattcttcatggtggcatgatccatagacaaggctcccttcacgtgggggatgagatcctagaaatcaatggcacaaatgtgacaaatcattcagtggatcagctgcagaaggcgatgaaagaaaccaaaggaatgatctcattaaaagtaattcccaaccag
Branchiostoma	xxx			not found
Leucoraja erinacea	xxx			not found
danio rerio	BC067374			EPLGVTLKLNEKQRCTVARILHGGMIHRQGSLHEGDEIAEINGKSVSNQSVDQLQKILKDTNGVVTLKIISNQ	gaaccgctgggagtaactttaaagctgaatgagaagcagaggtgtacagtggccagaatactgcacggaggaatgatacacagacaaggttctttacatgaaggggatgagattgcagaaatcaacgggaaaagtgtttctaatcaaagtgtagaccagctgcagaagattctgaaagacacaaacggcgtcgtcacgctgaaaatcatctccaatcag
c. elegans	xxx			not found
drosophila melanogaster	xxx			not found
xenopus tropicalis	blast	ENSXETG00000015590	EB481840	EPMGITLKVNSQQSCIVARILHGGFIHRQGSLHVGDEILEINGKSVRNQSVDHLQSVLKESKGTVVLKVSPSQ	GAACCTATGGGTATTACGCTCAAGGTAAATTCACAGCAGAGCTGTATAGTTGCTCGCATCTTACATGGAGGATTCATTCACAGACAAGGTTCACTTCATGTTGGAGATGAAATTCTGGAAATTAACGGGAAAAGTGTCCGAAATCAAAGTGTGGATCATCTGCAGAGTGTTCTGAAAGAAAGCAAAGGGACCGTTGTTTTAAAAGTGTCACCATCACAG
gallus gallus	NM_001007917			EPMGITLKLNDKQSCMVARIFHGGMIHRQGSLHVGDEIIEINGQSVSNHSVDQLQKMLKETQGMVSIKVIPNQ	gagcccatgggaatcacgctgaagctcaatgacaagcagagctgtatggtggccaggatcttccatgggggcatgatacacagacaaggctcccttcacgtgggtgatgagatcatagaaatcaatgggcagagtgtgagcaaccactcagttgaccagctgcagaagatgctgaaagaaacccaggggatggtctcaataaaagtcattcccaaccag
tetraodon	GSTENG00020372001 (Genoscope pred gene ID)		-	EPLGVTLKLNDKQRCSVARILHGGMIHRQGSLHEGDEIAEINGKSVANQTVDQLQKILKETNGVVTMKIIPKP	GAGCCCCTGGGGGTGACTCTGAAGCTCAATGATAAGCAGCGCTGCTCTGTGGCCAGAATACTGCACGGAGGGATGATCCACAGACAGGGATCTTTACATGAAGGTGATGAAATAGCAGAGATTAATGGGAAAAGTGTGGCGAACCAAACGGTAGATCAGCTCCAAAAGATCCTGAAAGAAACGAATGGGGTTGTCACGATGAAGATCATTCCCAAGCCA
mus musculus	NM_008621			EPMGITLKLNEKQSCTVARILHGGMIHRQGSLHVGDEILEINGTNVTNHSVDQLQKAMKETKGMISLKVIANQ	Gagcccatggggatcactttgaagctgaatgaaaaacagtcgtgtaccgtggccagaattctccatggcggcatgattcatagacaaggctcccttcatgttggggatgagatcctagaaatcaatggcacaaatgtgactaatcactcagtagatcagttgcagaaggcaatgaaggaaaccaaaggaatgatctcattaaaagtcattgctaatcag
			p55-1 SH3
ORGANISM	Acc. Nr.	genomic location	supporting ESTs	Aa	DNA
Hydra magnipapillata	xxx			not found
Strongylocentrotus purpuratus	xxx			not found
ciona intestinalis	xxx			not found
homo sapiens	NM_002436			MFMRAQFDYDPKKDNLIPCKEAGLKFATGDIIQIINKDDSNWWQGRVEGSSKESAGLIPSPELQEWR	atgttcatgagagcgcagtttgactatgatcccaaaaaggacaatctgatcccttgcaaggaggcgggactgaagtttgctactggggacattatccagattatcaacaaggatgacagcaattggtggcagggacgggtggaaggctcctccaaggagtcagcaggattgatcccttcccctgagctgcaggaatggcga
Branchiostoma	xxx			not found
Leucoraja erinacea	xxx			not found
danio rerio	BC067374			MYMRAQFDYDPAKDELIPCKEAGLKFQTGDIIHIINKKDPNWWQGKVDSSSTDFAGLIPSPELQEWR	atgtatatgagagcacagttcgactatgacccagccaaagatgagctcatcccgtgtaaagaagcaggcctgaagttccagacgggcgacattattcacattatcaacaagaaggatcccaactggtggcaggggaaagtggacagttcctccacagacttcgctggactcatcccttctccagaactgcaggagtggaga
c. elegans	xxx			not found
drosophila melanogaster	xxx			not found
xenopus tropicalis	blast	ENSXETG00000015590	CX457629	MYVRALFDYNPLSDTLIPCREAGLAFHTGDILQIINKDDSNWWQGRLQGEGSAGLIPSPELQEWR	ATGTATGTCCGAGCTCTGTTTGATTACAACCCTCTTTCTGATACACTGATACCATGTCGCGAGGCTGGCTTGGCCTTTCATACTGGAGATATCCTTCAGATCATAAACAAGGATGATTCCAATTGGTGGCAAGGACGTTTACAGGGTGAGGGGTCAGCTGGGCTGATTCCCTCTCCAGAACTTCAGGAGTGGCGT
gallus gallus	NM_001007917			MFMRAQFDYDPKKDNLIPCKEAGLKFQTGDVIQIINKDDSNWWQGRVEGSGTESAGLIPSPELQEWR	atgttcatgagggcgcagtttgactatgaccccaaaaaagacaacctgatcccctgcaaggaagcaggactgaagttccagacaggtgacgtgattcagatcatcaacaaggatgacagcaactggtggcagggccgcgtggaaggctctggtaccgagtcagcaggactcatcccttcccctgaactgcaggagtggcgt
tetraodon	GSTENG00020372001 (Genoscope pred gene ID)		-	MYMRAQFDYDPATDDLIPCKEAGLKFQTGDVIQIINKQDPNWWQGRVENNAADFAGLIPSPELQEWR	ATGTACATGAGGGCCCAGTTTGACTATGACCCCGCCACGGATGACCTCATCCCCTGCAAGGAGGCCGGCCTCAAATTTCAAACAGGAGACGTCATTCAGATCATCAACAAGCAGGATCCCAACTGGTGGCAGGGCAGAGTGGAGAATAACGCGGCTGACTTCGCCGGCCTGATCCCCTCCCCAGAGCTCCAGGAATGGAGA
mus musculus	NM_008621			MFMRAQFDYDPQKDNLIPCKEAGLKFVTGDIIQIINKDDSNWWQGRVEGSSKESAGLIPSPELQEWR	Atgttcatgagagcacagtttgactatgatccccaaaaggacaaccttattccttgcaaggaggcaggactgaagtttgttactggagacattatccagataatcaacaaagatgacagcaattggtggcaggggcgggtggagggctcctccaaagagtctgcaggattaatcccttctcctgagctacaggaatggaga
			p55-1 GK
ORGANISM	Acc. Nr.	genomic location	supporting ESTs	Aa	DNA
Hydra magnipapillata	xxx			not found
Strongylocentrotus purpuratus	xxx			not found
ciona intestinalis	xxx			not found
homo sapiens	NM_002436			KRKTLVLIGASGVGRSHIKNALLSQNPEKFVYPVPYTTRPPRKSEEDGKEYHFISTEEMTRNISANEFLEFGSYQGNMFGTKFETVHQIHKQNKIAILDIEPQTLKIVRTAELSPFIVFIAPTDQGTQTEALQQLQKDSEAIRSQYAHYFDLSLVNNGVDETLKKLQEAFDQAC	aagaggaagaccctggtgctgatcggagccagtggggtgggtcgcagccacattaagaatgccctgctcagccagaatccggagaagtttgtgtaccctgtcccatatacaacacggccgccaaggaagagtgaggaagatgggaaggagtaccactttatctcaacggaggagatgacgaggaacatctctgccaatgagttcttggagtttggcagctaccaaggcaacatgtttggcaccaaatttgaaacagtgcaccagatccataagcagaacaagattgccatccttgacattgagccccagaccctgaaaattgttcggacagcagaactttcgcctttcattgtgttcattgcacctactgaccagggcactcagacagaagccctgcag…
Branchiostoma	xxx			not found
Leucoraja erinacea	xxx			not found
danio rerio	BC067374			NRKTLVLIGAHGVGRSLIKNSLLSKYPEKFAYPAPHTTRPQKKDEENGKEYYFISNDEMTKGIVGNKLLEYGSYQGHMFGTKIETIHKIHEQGKIAVLDVEPQTLKVLRTAEFAPLVIFIAPTNTGNQSEAVQNIQKESDSLLAAHRHFFDEILVNNDVDESVKGVEDAIERAS	aacagaaagaccctggttctcatcggtgcacatggagttggaaggagccttattaaaaactcactgctgagcaaatatcctgagaagtttgcttatccagcaccacatacaactagacctcagaagaaggacgaggagaacggcaaagaatattacttcatctctaacgacgagatgactaaaggcattgttggaaacaagctgctggagtacggcagctatcagggacacatgttcggcacgaagatcgaaaccatccacaagatccacgagcagggcaagatcgcagtgctggatgtcgaaccacagacgctgaaagtgctcagaacggcagagtttgctcctcttgtgatcttcattgctcccactaacaccggcaatcagtcagaggcggtgcag…
c. elegans	xxx			not found
drosophila melanogaster	xxx			not found
xenopus tropicalis	blast	ENSXETG00000015590	CX924653	TRKTLVLIGVSGVGRSHIKNTLLAKYPERFVYPAPHTSRPPKRGEEESGSYHFVSAEEMSRAISENEFLEYGSFSGYMFGTKIQTVKEVHKDGKVAILDIEPQTLKMVRTAELAPFIVFISPTDKEESEALQKLRADSDVLRSRYAQHFDLTLVNNGVEQTVQDLLEAFDAAC	ACAAGAAAGACCCTTGTGCTGATCGGCGTAAGTGGGGTTGGACGCAGCCACATAAAAAATACTTTATTAGCCAAATACCCAGAAAGATTTGTGTATCCAGCACCACACACCTCCCGTCCCCCTAAACGCGGAGAGGAGGAGAGTGGCTCGTATCACTTTGTTTCAGCAGAGGAAATGAGCCGGGCAATCTCAGAAAATGAGTTCCTGGAATATGGCAGCTTTAGTGGATATATGTTTGGAACAAAGATCCAGACTGTGAAGGAGGTTCATAAAGATGGGAAAGTTGCTATTTTGGATATTGAGCCACAGACTCTGAAGATGGTTCGTACAGCAGAATTGGCTCCCTTTATTGTGTTTATTTCACCCACAGACAAAGAGGAGTCGGAGGCTCTGCAGAAG…
gallus gallus	NM_001007917			KRKTLVLIGASGVGRSHIKNALLSNNPEKFMYPPPYTTRPQKKNEVDGKDYYFVSTEEMTRDISANEFLEFGSYQGNMFGTKFETVHKIHQQDKVAILDIEPQTLKIVRTAELSPFIVFIAPTDKAEESEALQQLRKDSESIRSRYAHYFDLSIVNNGVEESLKLLEEAFEQAC	aagaggaagacactggtgctcataggggccagcggagtgggtcgcagccacatcaagaacgctctgctcagcaacaaccctgagaagttcatgtaccccccaccatacaccacacgtccccagaagaagaatgaggtggatgggaaggactactactttgtttccactgaggagatgacccgggacatctcagccaatgagttcctggagttcggaagctaccagggaaacatgtttggcaccaagtttgaaacagtgcacaagatccaccaacaggacaaagtcgctattttagacattgaaccccagaccctgaagattgtccgcacggcagaactctccccgttcatagtcttcattgccccaacagacaaggcagaggagtcagaggctttgcag…
tetraodon	GSTENG00020372001 (Genoscope pred gene ID)		-	KRKTLVLIGAPGVGRRHIKNALLTKYPEKFSYPVPHTTRPQRKDEAHGEEYYFISNDAMTKGISGNELLEYGSFQGHMFGTKIETIHKIHEQDKIALLDVEPQTMKVLRTAEFAPLMVFIAPTNTAAQTENLQMIQKESEAILNTYRQYFDVVLINNDVNESVEIVEEALERAT	AAACGGAAGACTCTGGTGCTCATCGGTGCACCTGGTGTAGGAAGGAGGCACATAAAAAATGCTTTATTGACCAAATACCCTGAGAAGTTTTCCTACCCGGTACCACACACCACCAGACCCCAGCGAAAGGACGAGGCCCACGGAGAAGAGTACTACTTCATCTCCAACGACGCCATGACCAAGGGCATCTCTGGGAACGAGCTCCTGGAGTATGGCAGTTTTCAGGGACACATGTTTGGCACCAAAATCGAAACCATCCACAAGATCCACGAGCAGGACAAAATCGCCCTGCTGGACGTGGAACCGCAGACCATGAAGGTCCTGAGGACTGCTGAATTTGCCCCCCTCATGGTGTTCATCGCCCCGACCAACACAGCTGCCCAGACCGAAAACCTGCAG…
mus musculus	NM_008621			KRKTLVLIGASGVGRSHIKNGLLSHNPEKFAYPAPYTTRPPKKSEEDGKEYHFISTEEMTKNISANEFLEFGSYQGNMFGTKFETVHQIHKQDKIAILDIEPQTLKTVRTAELSPFIVFIAPTDQGTQTEALQQLQKDSEAIRSQYAHYFDLSLVNNSVDETLKKLQEAFDQAC	aagaggaagaccttggtgttgatcggagccagtggggtgggtcgtagccatattaagaatggtctgctcagtcacaatccagagaagtttgcgtaccctgccccatatacaacacggccaccaaagaagagtgaggaagatgggaaggagtatcatttcatctcaacagaggagatgacgaagaacatctctgccaatgagttcttggagtttggcagctatcagggcaacatgtttggcaccaaatttgaaacagtgcaccagattcataagcaggacaagattgccatccttgacattgagccccagaccctaaagactgttcggacagctgagctttcacctttcattgtgttcatcgcacctactgaccagggcactcagactgaagccctgcag…

[truncated: 16 more sheets: mpp2, mpp3, mpp4, MPP-5, MPP-6, MPP-7, Z0-1, ZO-2, ZO-3, MAGI-1, MAGI-2, MAGI-3, CACNB1, CACNB2, CACNB3, CACNB4]
